# Supplementary material for: Co-transcriptional RNA cleavage by Drosha homolog Pac1 triggers transcription termination in fission yeast
Source: Nucleic Acids Res. 2021 Aug 5;49(15):8610–24. doi: 10.1093/nar/gkab654 (PMC8421224; doi:10.1093/nar/gkab654)
Supplement: gkab654_Supplemental_Files [file gkab654_supplemental_files.zip]

Archive with 7 entries (7 files):
- Supplementary Figures.pdf
- supplementary_table_caption.docx
- tableS1_pac1_associated_genes.xlsx
- TableS2_pac1_expression.xlsx
- tableS3_strains.xlsx
- tableS4_oligo.xlsx
- tableS5_datasets.xlsx
