# Supplementary material for: Co-transcriptional RNA cleavage by Drosha homolog Pac1 triggers transcription termination in fission yeast
Source: Nucleic Acids Res. 2021 Aug 5;49(15):8610–24. doi: 10.1093/nar/gkab654 (PMC8421224; doi:10.1093/nar/gkab654)
Supplement: gkab654_Supplemental_Files [file gkab654_supplemental_files.zip › tableS1_pac1_associated_genes.xlsx]

## Sheet: Sheet1
chromosome	peakStart	peakEnd	peakID	pvalue	geneStart	geneEnd	geneID	geneName	strand	type	description
I	5314815	5315677	MSPC_Peak_1	7.90679e-118	5314778	5315429	rpl22	SPAC11E3.15	+	gene	60S ribosomal protein L22 (predicted)
I	5314815	5315677	MSPC_Peak_1	7.90679e-118	5315471	5316692	ofd2	SPAP8A3.02c	-	gene	2 OG-Fe(II) oxygenase superfamily protein Ofd2
I	4879815	4880782	MSPC_Peak_10	6.60693e-211	4878579	4880798	gas1	SPAC19B12.02c	-	gene	cell wall protein Gas1 13-beta-glucanosyltransferase (predicted)
II	3958227	3959138	MSPC_Peak_11	0	3958768	3959174	snu32	SPSNRNA.07	-	snoRNA_gene	small nucleolar RNA U3B
III	2057036	2059602	MSPC_Peak_12	0	2053544	2057069	ppe1	SPCC1739.12	+	gene	serine/threonine protein phosphatase Ppe1
III	2057036	2059602	MSPC_Peak_12	0	2057084	2059331	ssa2	SPCC1739.13	+	gene	heat shock protein Ssa2
II	3940335	3942014	MSPC_Peak_13	0	3939342	3941699	thi2	SPBC26H8.01	+	gene	thiazole biosynthetic enzyme
II	3940335	3942014	MSPC_Peak_13	0	3941984	3944032	sec9	SPBC26H8.02c	-	gene	SNAP-25 homologue t-SNARE component Sec9
I	4698599	4700812	MSPC_Peak_14	1.02329e-188	4693681	4698606	aro1	SPAC1834.02	+	gene	pentafunctional aromatic polypeptide Aro1 (predicted)
I	4698599	4700812	MSPC_Peak_14	1.02329e-188	4698773	4699544	hhf1	SPAC1834.03c	-	gene	histone H4 h4.1
I	4698599	4700812	MSPC_Peak_14	1.02329e-188	4699691	4700560	hht1	SPAC1834.04	+	gene	histone H3 h3.1
III	1838372	1840186	MSPC_Peak_15	0	1837499	1840092	prl10	SPNCRNA.1234	-	ncRNA_gene	antisense RNA (predicted)
III	1838372	1840186	MSPC_Peak_15	0	1838335	1839525	nmt1	SPCC1223.02	+	gene	4-amino-5-hydroxymethyl-2-methylpyrimidine phosphate synthase Nmt1
III	1838372	1840186	MSPC_Peak_15	0	1839578	1840266	SPNCRNA.504	SPNCRNA.504	+	ncRNA_gene	non-coding RNA (predicted)
III	1838372	1840186	MSPC_Peak_15	0	1839787	1844115	gut2-antisense-1	SPNCRNA.1235	+	ncRNA_gene	antisense RNA (predicted)
II	3938736	3939682	MSPC_Peak_16	7.67361e-278	3939227	3939297	SPBTRNAASP.04	SPBTRNAASP.04	+	tRNA_gene	tRNA Aspartic acid
II	3938736	3939682	MSPC_Peak_16	7.67361e-278	3939342	3941699	thi2	SPBC26H8.01	+	gene	thiazole biosynthetic enzyme
I	4529730	4531085	MSPC_Peak_17	0	4529389	4531031	SPAC27D7.11c	SPAC27D7.11c	-	gene	But2 family protein
I	4529730	4531085	MSPC_Peak_17	0	4531036	4532486	SPNCRNA.995	SPNCRNA.995	-	ncRNA_gene	intergenic RNA (predicted) possible alternative UTR
I	4529730	4531085	MSPC_Peak_17	0	4531070	4531631	SPNCRNA.248	SPNCRNA.248	+	ncRNA_gene	non-coding RNA (predicted)
III	1685646	1689123	MSPC_Peak_18	1.55955e-133	1685599	1688951	tef3	SPCC417.08	+	gene	translation elongation factor eEF3
II	3873909	3874914	MSPC_Peak_19	0	3874254	3874906	snoR61	SPNCRNA.445	-	snoRNA_gene	small nucleolar RNA snR61
II	4472708	4473253	MSPC_Peak_2	1.65577e-111	-1	-1	.	.	.	.	.
I	4516004	4517115	MSPC_Peak_20	9.50605e-187	4516070	4517070	omt3	SPNCRNA.130	+	ncRNA_gene	intergenic RNA Omt3
II	3607117	3609627	MSPC_Peak_21	0	3605352	3607271	SPNCRNA.1622	SPNCRNA.1622	-	ncRNA_gene	intergenic RNA (predicted)
II	3607117	3609627	MSPC_Peak_21	0	3607199	3609330	zrt1	SPBC16D10.06	+	gene	ZIP zinc transmembrane transporter Zrt1
II	3607117	3609627	MSPC_Peak_21	0	3609217	3611858	sir2	SPBC16D10.07c	-	gene	Sirtuin family histone deacetylase Sir2
I	4453067	4455725	MSPC_Peak_22	0	4450589	4453369	rad26	SPAC9E9.08	+	gene	ATRIP ATR checkpoint kinase regulatory subunit Rad26
I	4453067	4455725	MSPC_Peak_22	0	4453280	4455187	atd1	SPAC9E9.09c	-	gene	aldehyde dehydrogenase (predicted)
II	3506000	3507400	MSPC_Peak_23	7.31139e-108	3505708	3507472	lys4	SPBC1105.02c	-	gene	homocitrate synthase
III	1641019	1641640	MSPC_Peak_24	6.13762e-74	1640803	1641395	rpl39	SPCC663.04	+	gene	60S ribosomal protein L39
I	4431523	4434533	MSPC_Peak_25	4.52898e-247	4429631	4431741	dus3	SPAC16.04	+	gene	tRNA dihydrouridine synthase Dus3 (predicted)
I	4431523	4434533	MSPC_Peak_25	4.52898e-247	4431869	4434012	sfp1	SPAC16.05c	-	gene	transcription factor Sfp1 (predicted)
I	4431523	4434533	MSPC_Peak_25	4.52898e-247	4434321	4434475	SPNCRNA.99	SPNCRNA.99	-	ncRNA_gene	non-coding RNA (predicted)
I	4431523	4434533	MSPC_Peak_25	4.52898e-247	4434478	4437145	SPAC9E9.02	SPAC9E9.02	-	gene	dubious
III	1589689	1593633	MSPC_Peak_26	0	1589427	1592889	adh1	SPCC13B11.01	+	gene	alcohol dehydrogenase Adh1
III	1589689	1593633	MSPC_Peak_26	0	1589996	1593818	SPCC13B11.02c	SPCC13B11.02c	-	gene	Schizosaccharomyces pombe specific protein
III	1589689	1593633	MSPC_Peak_26	0	1590025	1593983	adh1-antisense-1	SPNCRNA.2001	-	ncRNA_gene	antisense RNA complementary to adh1 major transcript
III	1589689	1593633	MSPC_Peak_26	0	1590089	1593983	adh1-antisense-2	SPNCRNA.2002	-	ncRNA_gene	antisense RNA complementary to adh1 minor transcript
III	1589689	1593633	MSPC_Peak_26	0	1587817	1589758	SPCC162.01c-antisense-1	SPNCRNA.1208	-	ncRNA_gene	antisense RNA (predicted)
III	1451811	1452981	MSPC_Peak_27	0	1451418	1452653	SPNCRNA.1197	SPNCRNA.1197	-	ncRNA_gene	intergenic RNA (predicted)
III	1451811	1452981	MSPC_Peak_27	0	1451701	1454632	SPCC11E10.01	SPCC11E10.01	+	gene	cystathionine beta-lyase (predicted)
III	1410933	1413931	MSPC_Peak_28	0	1410745	1412364	hta1-antisense-1	SPNCRNA.1194	+	ncRNA_gene	antisense RNA (predicted) possible alternative UTR
III	1410933	1413931	MSPC_Peak_28	0	1411144	1412214	hta1	SPCC622.08c	-	gene	histone H2A alpha
III	1410933	1413931	MSPC_Peak_28	0	1412387	1413677	htb1	SPCC622.09	+	gene	histone H2B Htb1
III	1410933	1413931	MSPC_Peak_28	0	1413420	1416243	sec5	SPCC622.10c	-	gene	exocyst complex subunit Sec5 (predicted)
III	1309688	1311106	MSPC_Peak_29	1.28233e-132	1309585	1310947	SPCC1322.10	SPCC1322.10	+	gene	cell wall protein Pwp1
III	2443033	2447907	MSPC_Peak_3	0	2443713	2447197	SPRRNA.49	SPRRNA.49	+	rRNA_gene	28S ribosomal RNA
III	991969	992592	MSPC_Peak_30	3.5156e-266	990627	992059	pre10	SPCC1795.04c	+	gene	20S proteasome complex subunit alpha 7 Pre10 (predicted)
III	991969	992592	MSPC_Peak_30	3.5156e-266	992436	992602	snR10	SPSNORNA.37	+	snoRNA_gene	box H/ACA small nucleolar RNA snR10
III	989400	990595	MSPC_Peak_31	0	986014	989739	map2	SPCC1795.06	-	gene	P-factor pheromone Map2
III	989400	990595	MSPC_Peak_31	0	988395	989709	SPCC1795.05c	SPCC1795.05c	+	gene	uridylate kinase (predicted)
III	989400	990595	MSPC_Peak_31	0	989942	990834	rrk1	SPNCRNA.128	-	ncRNA_gene	RNase P K-RNA
III	974415	976691	MSPC_Peak_32	1.11429e-159	973999	976926	sum3	SPCC1795.11	-	gene	translation initiation RNA helicase Sum3
II	3494130	3496862	MSPC_Peak_33	3.86367e-231	3491435	3494442	SPNCRNA.1606	SPNCRNA.1606	-	ncRNA_gene	intergenic RNA (predicted)
II	3494130	3496862	MSPC_Peak_33	3.86367e-231	3491819	3496777	SPBPB7E8.01	SPBPB7E8.01	+	gene	Schizosaccharomyces specific protein predicted GPI anchor
III	939917	941048	MSPC_Peak_34	2.24388e-305	939913	940869	tpi1	SPCC24B10.21	+	gene	triosephosphate isomerase
III	939917	941048	MSPC_Peak_34	2.24388e-305	940806	944722	pog1	SPCC24B10.22	+	gene	mitochondrial DNA polymerase gamma
III	583401	583997	MSPC_Peak_35	7.67361e-264	583416	583605	sno12	SPSNORNA.32	+	snoRNA_gene	box H/ACA small nucleolar RNA 12/snR99
II	3393410	3394057	MSPC_Peak_36	6.35331e-78	3393616	3393802	sno16	SPSNORNA.33	+	snoRNA_gene	16 small nucleolar RNA
II	3393410	3394057	MSPC_Peak_36	6.35331e-78	3393904	3396524	php5	SPBC3B8.02	-	gene	CCAAT-binding factor complex subunit Php5
II	3393410	3394057	MSPC_Peak_36	6.35331e-78	3390915	3393891	SPBC3B8.03-antisense-1	SPNCRNA.1597	+	ncRNA_gene	antisense RNA (predicted) possible alternative UTR
I	4415250	4417088	MSPC_Peak_37	4.58142e-147	4415474	4417151	tbp1	SPAC29E6.08	+	gene	TATA-binding protein (TBP)
III	245914	247984	MSPC_Peak_38	3.77572e-93	245844	247871	SPCC794.03	SPCC794.03	+	gene	amino acid permease (predicted)
II	3236751	3237529	MSPC_Peak_39	0	3236617	3237051	snu5	SPSNRNA.05	+	snRNA_gene	small nuclear RNA U5
II	4465010	4466308	MSPC_Peak_4	0	4464625	4466286	SPNCRNA.1696	SPNCRNA.1696	-	ncRNA_gene	non-coding RNA (predicted)
II	4465010	4466308	MSPC_Peak_4	0	4465475	4466352	SPNCRNA.532	SPNCRNA.532	-	ncRNA_gene	non-coding RNA (predicted)
I	4141082	4142309	MSPC_Peak_40	2.67301e-242	4141281	4142329	tif51	SPAC26H5.10c	-	gene	translation elongation factor eIF5A (predicted)
I	4141082	4142309	MSPC_Peak_40	2.67301e-242	4142300	4143913	SPNCRNA.964	SPNCRNA.964	-	ncRNA_gene	intergenic RNA (predicted) possible alternative UTR
II	3020088	3020945	MSPC_Peak_41	0	3019819	3020472	snu1	SPSNRNA.01	+	snRNA_gene	small nuclear RNA U1
III	117944	119025	MSPC_Peak_42	0	118222	119002	pmp20	SPCC330.06c	-	gene	thioredoxin peroxidase Pmp20
III	117944	119025	MSPC_Peak_42	0	118970	119962	SPNCRNA.1110	SPNCRNA.1110	-	ncRNA_gene	intergenic RNA (predicted) possible alternative UTR
II	2807538	2809215	MSPC_Peak_43	0	2804369	2807566	SPBC32F12.17	SPBC32F12.17	-	gene	dubious
II	2807538	2809215	MSPC_Peak_43	0	2805984	2807593	SPNCRNA.1550	SPNCRNA.1550	+	ncRNA_gene	intergenic RNA (predicted) possible alternative UTR
II	2807538	2809215	MSPC_Peak_43	0	2807534	2809051	tdh1	SPBC32F12.11	+	gene	glyceraldehyde-3-phosphate dehydrogenase Tdh1
II	2807538	2809215	MSPC_Peak_43	0	2809083	2809873	SPNCRNA.1551	SPNCRNA.1551	+	ncRNA_gene	intergenic RNA (predicted) possible alternative UTR
I	4052178	4053355	MSPC_Peak_44	1.66341e-145	4052446	4053397	hta2	SPAC19G12.06c	-	gene	histone H2A beta
II	2590008	2590902	MSPC_Peak_45	9.7499e-59	2589004	2590955	hmt2	SPBC2G5.06c	-	gene	sulfide-quinone oxidoreductase
II	2590008	2590902	MSPC_Peak_45	9.7499e-59	2590901	2593389	rpc25	SPBC2G5.07c	-	gene	DNA-directed RNA polymerase III complex subunit Rpc25
I	4007840	4010007	MSPC_Peak_46	0	4008054	4009905	prl53	SPNCRNA.53	-	ncRNA_gene	non-coding RNA poly(A)-bearing (predicted)
I	4007840	4010007	MSPC_Peak_46	0	4008075	4010224	SPAC27E2.11c	SPAC27E2.11c	-	gene	Schizosaccharomyces specific protein
I	4007840	4010007	MSPC_Peak_46	0	4008511	4008693	SPAC27E2.13	SPAC27E2.13	+	gene	dubious
II	2416077	2416713	MSPC_Peak_47	7.51623e-235	2411677	2416541	ape2	SPBC1921.05	+	gene	aminopeptidase Ape2 (predicted)
II	2416077	2416713	MSPC_Peak_47	7.51623e-235	2416379	2416742	SPNCRNA.1511	SPNCRNA.1511	-	ncRNA_gene	intergenic RNA (predicted)
I	3989095	3991368	MSPC_Peak_48	5.91562e-162	3987033	3991388	pfl2	SPAPB15E9.01c	-	gene	flocculin Pfl2
I	3989095	3991368	MSPC_Peak_48	5.91562e-162	3991342	3993560	SPAPB15E9.02c-antisense-1	SPNCRNA.954	+	ncRNA_gene	antisense RNA (predicted) possible alternative UTR
II	2411169	2411713	MSPC_Peak_49	2.47742e-184	2410996	2411452	SPBC1921.04c	SPBC1921.04c	-	gene	dubious
II	2411169	2411713	MSPC_Peak_49	2.47742e-184	2411190	2411361	sno20	SPSNORNA.34	+	snoRNA_gene	box H/ACA small nucleolar RNA 20/snR35
II	2411169	2411713	MSPC_Peak_49	2.47742e-184	2411417	2412526	SPNCRNA.1510	SPNCRNA.1510	-	ncRNA_gene	intergenic RNA (predicted) possible alternative UTR
II	2411169	2411713	MSPC_Peak_49	2.47742e-184	2411677	2416541	ape2	SPBC1921.05	+	gene	aminopeptidase Ape2 (predicted)
I	5173583	5174652	MSPC_Peak_5	3.20627e-267	5173864	5174644	gpm1	SPAC26F1.06	-	gene	monomeric 23-bisphosphoglycerate (BPG)-dependent phosphoglycerate mutase (PGAM) Gpm1
I	5173583	5174652	MSPC_Peak_5	3.20627e-267	5174625	5175819	mug106	SPAC26F1.05	-	gene	Schizosaccharomyces pombe specific protein Mug106
I	3888285	3891148	MSPC_Peak_50	8.51138e-209	3887243	3888497	rlc1	SPAC926.03	+	gene	myosin II regulatory light chain Rlc1
I	3888285	3891148	MSPC_Peak_50	8.51138e-209	3888558	3891157	hsp90	SPAC926.04c	-	gene	Hsp90 chaperone
II	2201133	2202848	MSPC_Peak_51	0	2201159	2202652	eno101	SPBC1815.01	+	gene	enolase (predicted)
I	3871804	3876181	MSPC_Peak_52	1.3213e-212	3871642	3876176	pma1	SPAC1071.10c	-	gene	P-type proton ATPase P3-type Pma1
I	3871804	3876181	MSPC_Peak_52	1.3213e-212	3875656	3876105	SPNCRNA.92	SPNCRNA.92	+	ncRNA_gene	non-coding RNA (predicted)
II	1742407	1743743	MSPC_Peak_53	3.58096e-172	1740048	1742504	byr2	SPBC1D7.05	-	gene	MAP kinase kinase kinase Byr2
II	1742407	1743743	MSPC_Peak_53	3.58096e-172	1742555	1744043	SPNCRNA.1459	SPNCRNA.1459	-	ncRNA_gene	intergenic RNA (predicted) possible alternative UTR
I	3850989	3851555	MSPC_Peak_54	1.59221e-127	3851006	3851107	SPNCRNA.510	SPNCRNA.510	+	ncRNA_gene	non-coding RNA (predicted)
I	3850989	3851555	MSPC_Peak_54	1.59221e-127	3851024	3851310	SPNCRNA.942	SPNCRNA.942	+	ncRNA_gene	intergenic RNA (predicted)
II	1688296	1689839	MSPC_Peak_55	6.99842e-178	1688336	1689599	fba1	SPBC19C2.07	+	gene	fructose-bisphosphate aldolase Fba1
I	3844861	3846667	MSPC_Peak_56	4.85289e-205	3844743	3846645	pyk1	SPAC4H3.10c	-	gene	pyruvate kinase
II	1307640	1309133	MSPC_Peak_57	0	1308634	1308745	snoU14	SPSNORNA.21	+	snoRNA_gene	small nucleolar RNA U14
II	1307640	1309133	MSPC_Peak_57	0	1309072	1311834	sol1	SPBC30B4.04c	-	gene	SWI/SNF complex subunit Sol1
I	3549804	3551740	MSPC_Peak_58	1.20504e-180	3549682	3552067	bsu1	SPAC17A2.01	+	gene	high-affinity import carrier for pyridoxine pyridoxal and pyridoxamine Bsu1
II	1268409	1270668	MSPC_Peak_59	1.92309e-106	1268093	1268452	SPBC31A8.02	SPBC31A8.02	+	pseudogene	NA
II	1268409	1270668	MSPC_Peak_59	1.92309e-106	1268479	1271559	but2	SPBC3D6.02	+	gene	But2 family protein But2
II	1268409	1270668	MSPC_Peak_59	1.92309e-106	1268093	1268452	SPBC31A8.02	SPBC31A8.02.1	+	pseudogene	pseudogene;external_name=SPBC31A8.02;logic_name=pombase;version=1
II	4444012	4449444	MSPC_Peak_6	0	4442574	4444191	SPBC8E4.02c	SPBC8E4.02c	+	gene	Schizosaccharomyces pombe specific protein
II	4444012	4449444	MSPC_Peak_6	0	4444125	4446200	pho84	SPBC8E4.01c	+	gene	inorganic phosphate transmembrane transporter (predicted)
II	4444012	4449444	MSPC_Peak_6	0	4446373	4449053	pho1	SPBP4G3.02	+	gene	acid phosphatase Pho1
I	3394848	3395628	MSPC_Peak_60	1.33968e-294	3394875	3395200	snR30	SPSNORNA.20	+	snoRNA_gene	small nucleolar RNA U17
I	3394848	3395628	MSPC_Peak_60	1.33968e-294	3394883	3395271	SPNCRNA.906	SPNCRNA.906	+	ncRNA_gene	intergenic RNA (predicted)
I	3394848	3395628	MSPC_Peak_60	1.33968e-294	3395217	3397638	pdi4	SPAC959.05c	-	gene	protein disulfide isomerase (predicted)
II	1106436	1108616	MSPC_Peak_61	6.36796e-132	1106347	1108511	sks2	SPBC1709.05	+	gene	heat shock protein ribosome associated molecular chaperone Sks2
II	1106436	1108616	MSPC_Peak_61	6.36796e-132	1108615	1110598	dus2	SPBC1709.06	+	gene	tRNA dihydrouridine synthase Dus2 (predicted)
I	3237596	3238378	MSPC_Peak_62	1.17761e-105	3237895	3238422	ubi3	SPAC6G10.11c	-	gene	ribosomal-ubiquitin fusion protein Ubi3 (predicted)
I	2939064	2939899	MSPC_Peak_63	2.29615e-170	2938121	2939967	SPNCRNA.862	SPNCRNA.862	+	ncRNA_gene	intergenic RNA (predicted)
I	2939064	2939899	MSPC_Peak_63	2.29615e-170	2939138	2940765	SPNCRNA.863	SPNCRNA.863	-	ncRNA_gene	intergenic RNA (predicted)
I	2705752	2706472	MSPC_Peak_64	8.3946e-78	2705764	2707435	gpi12	SPAPB2B4.01c	-	gene	pig-L N-acetylglucosaminylphosphatidyl inositoldeacetylase (predicted)
I	2705752	2706472	MSPC_Peak_64	8.3946e-78	2705950	2706037	snr79	SPSNORNA.54	+	snoRNA_gene	small nucleolar RNA snR79 (predicted)
II	960665	963008	MSPC_Peak_65	0	960729	960800	SPBTRNAHIS.02	SPBTRNAHIS.02	+	tRNA_gene	tRNA Histidine
II	960665	963008	MSPC_Peak_65	0	961007	963780	ecl2	SPBP35G2.16c	-	gene	extender of the chronological lifespan protein Ecl2
II	883690	884319	MSPC_Peak_66	1.75388e-135	882253	883915	mim1	SPBC713.08	+	gene	mitochondrial TOM complex assembly protein Mim1 (predicted)
II	883690	884319	MSPC_Peak_66	1.75388e-135	883967	884395	SPNCRNA.1394	SPNCRNA.1394	-	ncRNA_gene	intergenic RNA (predicted)
II	883690	884319	MSPC_Peak_66	1.75388e-135	884166	884332	snR3	SPSNORNA.35	-	snoRNA_gene	box H/ACA small nucleolar RNA snR3
II	842976	845617	MSPC_Peak_67	4.16869e-181	843017	845684	mfs3	SPBC36.03c	-	gene	MFS family transmembrane transporter Mfs3
II	842976	845617	MSPC_Peak_67	4.16869e-181	845324	846320	SPNCRNA.1391	SPNCRNA.1391	+	ncRNA_gene	antisense RNA (predicted)
II	810813	812835	MSPC_Peak_68	5.05825e-144	809383	810978	mrl1	SPBC530.09c	-	gene	cation dependent mannose-6-phosphate cargo receptor Mrl1 (predicted)
II	810813	812835	MSPC_Peak_68	5.05825e-144	811060	812897	anc1	SPBC530.10c	-	gene	mitochondrial adenine nucleotide carrier Anc1
II	810813	812835	MSPC_Peak_68	5.05825e-144	812834	813724	SPNCRNA.1385	SPNCRNA.1385	-	ncRNA_gene	intergenic RNA (predicted) possible alternative UTR
II	787607	788430	MSPC_Peak_69	0	787678	789529	SPBC530.02	SPBC530.02	+	gene	transmembrane transporter (predicted)
I	4936735	4937530	MSPC_Peak_7	5.22396e-91	4934547	4937012	not3	SPAC1B3.05	+	gene	CCR4-Not complex subunit Not3/5 (predicted)
I	4936735	4937530	MSPC_Peak_7	5.22396e-91	4936907	4937569	SPNCRNA.1038	SPNCRNA.1038	-	ncRNA_gene	intergenic RNA (predicted)
I	4936735	4937530	MSPC_Peak_7	5.22396e-91	4937170	4937394	snR90	SPSNORNA.42	-	snoRNA_gene	box H/ACA small nucleolar RNA snR90
II	625672	627595	MSPC_Peak_70	1.85353e-210	625487	625917	SPNCRNA.1375	SPNCRNA.1375	-	ncRNA_gene	intergenic RNA (predicted)
II	625672	627595	MSPC_Peak_70	1.85353e-210	626004	627556	tef103	SPBC839.15c	-	gene	translation elongation factor EF-1 alpha Ef1a-c
II	625672	627595	MSPC_Peak_70	1.85353e-210	626485	626809	tef103-antisense-1	SPNCRNA.1376	+	ncRNA_gene	antisense RNA (predicted)
II	465386	467716	MSPC_Peak_71	0	467025	467823	snu4	SPSNRNA.04	-	snRNA_gene	small nuclear RNA U4
II	352941	354256	MSPC_Peak_72	0	354031	355573	SPNCRNA.1343	SPNCRNA.1343	+	ncRNA_gene	intergenic RNA (predicted)
I	2627530	2628194	MSPC_Peak_73	3.36512e-185	2626416	2628282	alg3	SPAC7D4.06c	+	gene	dolichol-P-Man dependent alpha(1-3) mannosyltransferase Alg3 (predicted)
I	2627530	2628194	MSPC_Peak_73	3.36512e-185	2627988	2628071	snoR02	SPSNORNA.12	-	snoRNA_gene	small nucleolar RNA snoR02 (predicted)
I	2625318	2626059	MSPC_Peak_74	4.63447e-129	2624051	2625332	SPAC7D4.08	SPAC7D4.08	-	gene	Schizosaccharomyces pombe specific protein
I	2625318	2626059	MSPC_Peak_74	4.63447e-129	2625316	2625855	trx1	SPAC7D4.07c	+	gene	cytosolic thioredoxin Trx1
I	2107034	2108830	MSPC_Peak_75	8.8308e-188	2105472	2110519	bdf2	SPAC631.02	+	gene	BET family double bromodomain protein Bdf2
I	1821134	1823435	MSPC_Peak_76	1.36144e-153	1821401	1823413	psu1	SPAC1002.13c	-	gene	cell wall protein Psu1 beta-glucosidase (predicted)
I	1569313	1571608	MSPC_Peak_77	1.87068e-165	1568838	1569449	SPAC1705.02	SPAC1705.02	+	gene	human 4F5S homolog
I	1569313	1571608	MSPC_Peak_77	1.87068e-165	1569613	1571567	ecm33	SPAC1705.03c	-	gene	cell wall protein Ecm33
I	1482398	1485196	MSPC_Peak_78	1.2218e-306	1481083	1482570	SPNCRNA.743	SPNCRNA.743	-	ncRNA_gene	intergenic RNA (predicted)
I	1482398	1485196	MSPC_Peak_78	1.2218e-306	1481401	1484752	thi9	SPAC9.10	+	gene	thiamine transmembrane transporter Thi9
I	1482398	1485196	MSPC_Peak_78	1.2218e-306	1484979	1485061	SPATRNAMET.02	SPATRNAMET.02	-	tRNA_gene	tRNA Methionine
I	1478361	1481441	MSPC_Peak_79	2.1727e-237	1476731	1478449	SPAC9.08c-antisense-1	SPNCRNA.742	+	ncRNA_gene	antisense RNA (predicted) possible alternative UTR
I	1478361	1481441	MSPC_Peak_79	2.1727e-237	1476887	1478399	SPAC9.08c	SPAC9.08c	-	gene	steroid reductase (predicted)
I	1478361	1481441	MSPC_Peak_79	2.1727e-237	1478383	1481172	met26	SPAC9.09	+	gene	homocysteine methyltransferase Met26
I	1478361	1481441	MSPC_Peak_79	2.1727e-237	1481083	1482570	SPNCRNA.743	SPNCRNA.743	-	ncRNA_gene	intergenic RNA (predicted)
I	1478361	1481441	MSPC_Peak_79	2.1727e-237	1481401	1484752	thi9	SPAC9.10	+	gene	thiamine transmembrane transporter Thi9
II	4442448	4443638	MSPC_Peak_8	0	4442574	4444191	SPBC8E4.02c	SPBC8E4.02c	+	gene	Schizosaccharomyces pombe specific protein
I	1316586	1317627	MSPC_Peak_80	0	1316008	1316643	tvp15	SPAC6F12.04	+	gene	COPI-coated vesicle associated protein (predicted)
I	1316586	1317627	MSPC_Peak_80	0	1316808	1316891	snR88	SPSNORNA.53	+	snoRNA_gene	small nucleolar RNA snR88
I	1316586	1317627	MSPC_Peak_80	0	1316981	1320472	tnr3	SPAC6F12.05c	-	gene	thiamine diphosphokinase Tnr3/ Nudix hydrolase fusion protein
I	1234476	1235380	MSPC_Peak_81	0	1234451	1234849	mrp1	SPNCRNA.82	+	ncRNA_gene	RNAse MRP
I	1234476	1235380	MSPC_Peak_81	0	1234476	1235111	SPNCRNA.727	SPNCRNA.727	+	ncRNA_gene	intergenic RNA (predicted)
I	1234476	1235380	MSPC_Peak_81	0	1234963	1235045	snoZ16	SPSNORNA.10	+	snoRNA_gene	small nucleolar RNA Z16 (predicted)
I	1182881	1185451	MSPC_Peak_82	1.51356e-158	1182693	1185497	bip1	SPAC22A12.15c	-	gene	ER heat shock protein BiP
I	987218	987997	MSPC_Peak_83	0	987631	988266	snu3	SPSNRNA.03	-	snoRNA_gene	small nucleolar RNA U3
I	959907	960774	MSPC_Peak_84	1.46218e-107	959867	962227	seb1	SPAC222.09	+	gene	RNA-binding protein Seb1
I	958767	959670	MSPC_Peak_85	0	959305	959770	snu2	SPSNRNA.02	-	snRNA_gene	small nuclear RNA U2
I	156018	158375	MSPC_Peak_86	0	156430	158307	adh4	SPAC5H10.06c	-	gene	alcohol dehydrogenase Adh4
I	114114	115228	MSPC_Peak_87	0	112514	114445	SPAC11D3.04c	SPAC11D3.04c	-	gene	polyketide cyclase SnoaL-like domain protein
I	114114	115228	MSPC_Peak_87	0	113950	115962	mfs2	SPAC11D3.05	+	gene	MFS family transmembrane transporter Mfs2 (predicted)
I	101491	103595	MSPC_Peak_88	1.93642e-187	101715	103594	SPAC1F8.07c	SPAC1F8.07c	-	gene	pyruvate decarboxylase (predicted)
II	4157593	4159504	MSPC_Peak_9	0	4157821	4159543	pgk1	SPBC14F5.04c	-	gene	phosphoglycerate kinase Pgk1 (predicted)
