# Supplementary material for: Co-transcriptional RNA cleavage by Drosha homolog Pac1 triggers transcription termination in fission yeast
Source: Nucleic Acids Res. 2021 Aug 5;49(15):8610–24. doi: 10.1093/nar/gkab654 (PMC8421224; doi:10.1093/nar/gkab654)
Supplement: gkab654_Supplemental_Files [file gkab654_supplemental_files.zip › TableS2_pac1_expression.xlsx]

## Sheet: pac1_expression
# basemean, log2FoldChange and FDR (false discovery rate) of the strain effect of the Pac1-AA (anchor away) dataset and of the strain effect, temperature effect, and interaction term of the pac1-ts (thermosensitive) dataset
ID	chrom	start	end	strand	usualName	feature	description	length	ncRNAs_type	baseMean_Pac1-AA	log2FoldChange_Pac1-AA	FDR_Pac1-AA	baseMean_Pac1-ts	log2FoldChange_Pac1-ts_strain	FDR_Pac1-ts_strain	log2FoldChange_Pac1-ts_temp	FDR_Pac1-ts_temp	log2FoldChange_Pac1-ts_inter	FDR_Pac1-ts_inter
SPAC1002.01	I	1798347	1799015	+	SPAC1002.01	gene	conserved fungal protein	668	NA	173.615	-0.00684838	0.992983	188.138	0.251696	0.637071	-0.636334	NA	-0.221693	0.686231
SPAC1002.02	I	1799061	1800053	+	pom34	gene	nucleoporin Pom34	992	NA	916.346	-0.0243233	0.923785	872.818	-0.185319	0.49281	-0.321798	0.818712	-0.486091	0.036528
SPAC1002.03c	I	1799915	1803141	-	gls2	gene	glucosidase II alpha subunit Gls2	3226	NA	7611.63	-0.0624689	0.442973	4610.35	-0.104028	0.614437	-0.0179529	0.999571	-0.0242429	0.922477
SPAC1002.04c	I	1803624	1804491	-	taf11	gene	transcription factor TFIID complex subunit Taf11 (predicted)	867	NA	668.919	0.0154613	0.965662	553.949	-0.139506	0.666001	0.116307	0.999213	0.0883545	0.797749
SPAC1002.05c	I	1804548	1806797	-	jmj2	gene	histone demethylase Jmj2	2249	NA	501.715	0.0277004	0.93759	508.25	0.358052	0.22302	-0.492707	0.601937	0.714764	0.00700711
SPAC1002.06c	I	1807270	1807781	-	bqt2	gene	bouquet formation protein Bqt2	511	NA	58.6343	0.438821	0.530409	51.6752	0.0413028	0.969988	-0.00698583	NA	0.313551	0.724322
SPAC1002.07c	I	1807996	1809433	-	ats1	gene	N-acetyltransferase Ats1 (predicted)	1437	NA	1846.5	0.0781915	0.568675	2134.2	-0.487724	0.0046387	-0.0879575	0.999213	0.530443	0.00329585
SPAC1002.08c	I	1809480	1811361	-	mtf1	gene	mitochondrial RNA polymerase specificity factor Mtf1	1881	NA	1712.77	0.0977045	0.474719	618.856	0.113157	0.72437	-0.516412	0.459094	-0.0422706	0.905035
SPAC1002.09c	I	1811408	1813805	-	dld1	gene	dihydrolipoamide dehydrogenase Dld1	2397	NA	12707.5	-0.104629	0.046314	9392.3	-0.242256	0.148875	0.165534	0.947036	-0.0235882	0.922631
SPAC1002.10c	I	1813740	1815796	-	sgt1	gene	SGT1 family transcriptional regulator Sgt1	2056	NA	967.454	0.107961	0.526207	1792.05	0.167649	0.450456	-0.0118915	0.999571	0.455235	0.0148629
SPAC1002.11	I	1816490	1818558	+	gaa1	gene	GPI-anchor transamidase complex subunit Gaa1 (predicted)	2068	NA	1302.13	0.025297	0.915329	764.419	-0.281052	0.269893	-0.0469783	0.999213	0.212114	0.435843
SPAC1002.12c	I	1818482	1820420	-	SPAC1002.12c	gene	succinate-semialdehyde dehydrogenase	1938	NA	2911.9	0.0501211	0.674714	1912.4	0.307232	0.138046	-0.230823	0.90358	1.01888	1.68073e-08
SPAC1002.13c	I	1821401	1823413	-	psu1	gene	cell wall protein Psu1 beta-glucosidase (predicted)	2012	NA	30993.1	-0.0448595	0.65544	10193.6	-0.146001	0.830409	-0.668518	0.833021	-1.00721	0.0415852
SPAC1002.14	I	1824570	1826248	+	itt1	gene	ubiquitin-protein ligase E3 (predicted)	1678	NA	1241.25	0.0460546	0.81463	966.426	0.0946264	0.739911	0.165504	0.990993	0.390802	0.0796771
SPAC1002.15c	I	1824486	1827260	-	med6	gene	mediator complex subunit Med6	2774	NA	1151.49	0.057099	0.78327	542.97	0.0288541	0.944337	-0.136931	0.999213	-0.0817039	0.818471
SPAC1002.16c	I	1827612	1829708	-	SPAC1002.16c	gene	plasma membrane nicotinic acid transmembrane transporter (predicted)	2096	NA	475.171	-0.175634	0.439738	642.379	-0.0223442	0.953488	-0.445012	0.601937	0.429844	0.0890217
SPAC1002.17c	I	1830609	1831951	-	urg2	gene	uracil phosphoribosyltransferase (predicted)	1342	NA	120921	-0.265009	4.54768e-13	983.155	0.0849075	0.762508	-0.529569	0.390298	-3.08126	6.89054e-51
SPAC1002.18	I	1832317	1833811	+	urg3	gene	DUF1688 family protein	1494	NA	51376.2	-0.219374	1.06146e-10	1175.75	-0.109919	0.701047	-0.0886158	0.999213	-1.36041	2.04047e-11
SPAC1002.19	I	1835270	1837060	+	urg1	gene	GTP cyclohydrolase II Urg1 (predicted)	1790	NA	207946	-0.286837	1.18573e-14	2282.42	-0.21001	0.389493	0.0273682	0.999571	-2.52478	8.23349e-40
SPAC1002.20	I	1823882	1824630	+	SPAC1002.20	gene	Schizosaccharomyces pombe specific protein	748	NA	12.3268	-0.383196	0.857474	48.3743	0.580445	0.549139	-0.239996	NA	1.37226	0.0799012
SPAC1006.01	I	5067494	5069371	+	psp3	gene	vacuolar serine protease Psp3 (predicted)	1877	NA	5759.98	0.119372	0.0401595	1743.98	0.344608	0.155471	-0.0321134	0.999571	0.546981	0.0182558
SPAC1006.02	I	5069559	5070998	+	asa1	gene	Astra associated protein 1 Asa1	1439	NA	972.123	0.0887047	0.637698	440.419	0.336234	0.273851	-0.229123	0.980056	0.325716	0.298532
SPAC1006.03c	I	5070931	5074055	-	red1	gene	RNA elimination defective protein Red1	3124	NA	2305.57	0.0197766	0.914488	1680.42	-0.0623601	0.81594	-0.00227386	0.999571	0.137493	0.562174
SPAC1006.04c	I	5074102	5078206	-	mcp3	gene	Schizosaccharomyces specific protein Mcp3	4104	NA	527.636	0.0679566	0.83127	491.81	0.439548	0.130266	0.0548456	0.99939	0.460634	0.117836
SPAC1006.05c	I	5078289	5080499	-	och1	gene	alpha-16-mannosyltransferase Och1	2210	NA	2454.42	0.0164374	0.926274	1693.38	-0.0939758	0.705896	-0.0607278	0.999213	-0.18367	0.414559
SPAC1006.06	I	5080718	5085055	+	rgf2	gene	RhoGEF Rgf2	4337	NA	5460.54	0.00153891	0.992984	3312.83	-0.295614	0.0959316	-0.119677	0.99556	-0.443917	0.0103782
SPAC1006.07	I	5085486	5087031	+	SPAC1006.07	gene	translation initiation factor eIF4A (predicted)	1545	NA	39500.1	-0.347146	1.50886e-23	23486.3	-0.475423	0.00050251	0.223666	0.794777	-0.687009	1.68125e-06
SPAC1006.08	I	5087986	5089638	+	etd1	gene	ethanol-dependent mutant protein Etd1	1652	NA	849.906	0.01976	0.941886	811.845	-0.758781	0.000134162	0.292905	0.885624	-1.22205	6.70599e-09
SPAC1006.09	I	5089815	5094848	+	win1	gene	MAP kinase kinase kinase Win1	5033	NA	5386.16	-0.0227957	0.867698	1842.73	-0.158739	0.496337	-0.0696848	0.999213	-0.0826667	0.751327
SPAC1039.01	I	5444360	5447537	+	SPAC1039.01	gene	amino acid permease (predicted)	3177	NA	24085.5	0.152002	0.0126626	366.389	0.474911	0.119602	-0.421824	0.803279	0.0267616	0.955681
SPAC1039.02	I	5448735	5451642	+	SPAC1039.02	gene	phosphoprotein phosphatase (predicted)	2907	NA	143161	-0.0409816	0.639333	4428.14	2.42918	5.13728e-54	-0.724329	0.0301388	-1.07033	4.81748e-08
SPAC1039.03	I	5452105	5453867	+	SPAC1039.03	gene	esterase/lipase (predicted)	1762	NA	1365.87	-0.0858748	0.586998	1372.29	0.0874545	0.754756	-0.10779	0.999213	0.436897	0.0409126
SPAC1039.04	I	5454583	5456656	+	SPAC1039.04	gene	plasma membrane nicotinic acid transmembrane transporter (predicted)	2073	NA	1547.45	-0.0860363	0.525915	687.216	0.0200411	0.958015	-0.107913	0.999213	0.450099	0.0683084
SPAC1039.05c	I	5456674	5459789	-	klf1	gene	transcription factor zf-fungal binuclear cluster type Klf1	3115	NA	2644.6	-0.0378782	0.794864	1242.73	-0.202571	0.39836	0.102738	0.999213	0.372236	0.0817801
SPAC1039.06	I	5460198	5462354	+	SPAC1039.06	gene	alanine racemase (predicted)	2156	NA	4599.22	-0.078771	0.509364	1505.4	-0.0534516	0.856782	-0.201079	0.952217	1.12768	6.1767e-10
SPAC1039.07c	I	5462118	5463989	-	SPAC1039.07c	gene	aminotransferase class-III possible transaminase unknown specificity	1871	NA	3513.03	-0.292984	0.000405193	669.307	0.016516	0.966395	-0.459416	0.561925	0.470656	0.0547342
SPAC1039.08	I	5463863	5465172	+	SPAC1039.08	gene	serine acetyltransferase (predicted)	1309	NA	1805.79	-0.319402	0.0001378	345.686	-0.0377827	0.939255	-0.580699	0.573144	0.75317	0.0126364
SPAC1039.09	I	5465377	5468649	+	isp5	gene	amino acid permease Isp5	3272	NA	23465.3	-0.638388	3.97612e-33	549.521	0.232678	0.5234	-0.465343	0.746534	-0.0968526	0.819068
SPAC1039.10	I	5470432	5471520	+	mmf2	gene	homologous Pmf1 factor 1 isoleucine biosynthesis protein (predicted)	1088	NA	1685.03	-0.331668	3.25777e-06	205.332	0.409285	0.384686	-0.441375	NA	0.755528	0.0703844
SPAC1039.11c	I	5471270	5474941	-	gto1	gene	alpha-glucosidase (predicted)	3671	NA	1099	-0.0307452	0.897379	1033.38	-0.191111	0.440741	-0.20341	0.955382	0.301869	0.183803
SPAC105.01c	I	1740313	1743699	-	kha1	gene	potassium ion/proton antiporter Kha1 (predicted)	3386	NA	1792.11	0.0565612	0.730175	775.967	-0.105838	0.725644	-0.139562	0.999213	0.452529	0.0526116
SPAC105.02c	I	1744019	1745658	-	SPAC105.02c	gene	ankyrin repeat protein human PPP1R16A ortholog	1639	NA	5300.13	0.032549	0.809156	1504.13	-0.396663	0.0674615	-0.147004	0.99556	0.209482	0.409185
SPAC105.03c	I	1746468	1749242	-	SPAC105.03c	gene	transcription factor (predicted)	2774	NA	2267.95	-0.0566459	0.667203	1044.59	-0.0773965	0.79607	0.0155875	0.999571	-0.252182	0.313363
SPAC1071.01c	I	3855385	3857994	-	pta1	gene	mRNA cleavage and polyadenylation specificity factor complex subunit Pta1	2609	NA	3893.22	-0.0121	0.937731	1553.8	-0.104471	0.678082	0.017224	0.999571	-0.276839	0.191384
SPAC1071.02	I	3858241	3861822	+	mms19	gene	Dos2 silencing complex subunit Mms19	3581	NA	3844.56	-0.0194222	0.904328	1115.79	-0.000286312	0.998744	0.0677276	0.999213	0.0188375	0.957281
SPAC1071.03c	I	3860907	3862735	-	sil1	gene	nucleotide exchange factor for the ER lumenal Hsp70 chaperone Sil1 (predicted)	1828	NA	3173.06	0.134412	0.090358	554.232	0.24565	0.403129	-0.133078	0.999213	-0.300269	0.298532
SPAC1071.04c	I	3863001	3863504	-	spc2	gene	signal peptidase subunit Spc2 (predicted)	503	NA	658.724	0.0789692	0.769832	517.8	-0.100473	0.772735	-0.0713094	0.999213	-0.0133557	0.9768
SPAC1071.05	I	3864467	3866158	+	SPAC1071.05	gene	S-adenosylmethionine-dependent methyltransferase (predicted)	1691	NA	2689.4	-0.142099	0.0599729	2034.92	-0.496672	0.0135274	0.153814	0.99556	-0.375054	0.0916002
SPAC1071.06	I	3866536	3868410	+	arp9	gene	SWI/SNF and RSC complex subunit Arp9	1874	NA	3035.79	-0.0721517	0.501154	1587.31	0.0281771	0.926673	-0.23379	0.902983	-0.380911	0.0618804
SPAC1071.07c	I	3868310	3869076	-	rps1502	gene	40S ribosomal protein S15 (predicted)	766	NA	14051.2	-0.588048	0.000436977	4409.74	-0.532973	0.000598621	-0.162318	0.970326	-0.705155	1.74644e-05
SPAC1071.08	I	3869082	3869610	+	rpp203	gene	60S acidic ribosomal protein A2	528	NA	6630.96	-0.601012	1.56179e-41	744.531	-0.399654	0.103156	-0.264327	0.935329	-0.700456	0.00284664
SPAC1071.09c	I	3869017	3871602	-	SPAC1071.09c	gene	DNAJ domain protein DNAJC9 family (predicted)	2585	NA	1771.54	0.0893674	0.542427	886.609	0.25321	0.316833	-0.140756	0.999213	-0.04506	0.888509
SPAC1071.10c	I	3871642	3876176	-	pma1	gene	P-type proton ATPase P3-type Pma1	4534	NA	163315	0.0101595	0.929	109015	0.297663	0.129719	-0.773723	0.00461145	-0.979989	1.99218e-08
SPAC1071.11	I	3882010	3884256	+	SPAC1071.11	gene	NADH-dependent flavin oxidoreductase (predicted)	2246	NA	1034.77	0.0884498	0.611217	561.696	-0.319677	0.26454	-0.14138	0.999213	0.116313	0.733827
SPAC1071.12c	I	3883445	3884346	-	stp1	gene	protein tyrosine phosphatase Stp1	901	NA	1039.68	-0.114706	0.510315	530.556	0.224234	0.46953	-0.606873	0.355596	-0.143542	0.671283
SPAC1071.13	I	3878007	3881812	+	SPAC1071.13	gene	dubious	3805	NA	270.295	0.356112	0.0919915	437.044	-0.0240469	0.955641	-0.264509	0.959105	-0.11901	0.747225
SPAC1093.01	I	4606299	4611737	+	ppr5	gene	mitochondrial PPR repeat protein Ppr5	5438	NA	4394.23	-0.0575813	0.557267	2839.33	-0.0774569	0.734779	0.0173159	0.999571	-0.457075	0.00811503
SPAC1093.02	I	4612099	4613297	+	pdx3	gene	pyridoxamine 5'-phosphate oxidase Pdx3 (predicted)	1198	NA	2655.51	-0.126259	0.153104	1013.8	-0.361385	0.125463	-0.422196	0.601713	0.0198051	0.956493
SPAC1093.03	I	4613443	4617157	+	SPAC1093.03	gene	inositol polyphosphate phosphatase (predicted)	3714	NA	2638.83	-8.63766e-05	0.999888	1298.69	-0.235587	0.283523	-0.169269	0.978848	0.248225	0.257844
SPAC1093.04c	I	4613715	4618620	-	SPAC1093.04c	gene	ATP(CTP) tRNA nucleotidyltransferase Cca1 (predicted)	4905	NA	2080.45	-0.118003	0.243289	1193.06	-0.0896618	0.741169	-0.133009	0.998545	0.150837	0.550141
SPAC1093.05	I	4619603	4622351	+	SPAC1093.05	gene	ATP-dependent RNA helicase Hca4 (predicted)	2748	NA	2867.78	-0.047101	0.730175	2360.52	-0.139555	0.547446	0.150833	0.987964	0.0357743	0.894233
SPAC1093.06c	I	4622166	4635111	-	dhc1	gene	dynein heavy chain Dhc1	12945	NA	4029.34	0.0387157	0.785134	3353.64	0.123444	0.558454	0.247935	0.794777	0.360047	0.039284
SPAC1093.07	I	4604880	4606871	-	SPAC1093.07	gene	dubious	1991	NA	59.0421	0.251105	0.742045	203.4	0.431108	0.329869	0.142688	NA	0.116177	0.834087
SPAC10F6.01c	I	1200916	1206090	-	sir1	gene	sulfite reductase Sir1	5174	NA	22289.8	-0.213369	3.26931e-06	17203.5	-0.359407	0.0651242	-0.150475	0.990993	-1.26399	8.68158e-13
SPAC10F6.02c	I	1206812	1210630	-	prp22	gene	ATP-dependent RNA helicase Prp22	3818	NA	3399.24	-0.0575798	0.637698	2949.77	-0.262386	0.14126	0.168869	0.955382	-0.299401	0.0968515
SPAC10F6.03c	I	1211195	1213553	-	cts1	gene	CTP synthase Cts1 (predicted)	2358	NA	9175.33	-0.153026	0.00370707	11262.2	-0.244422	0.171362	0.15854	0.970326	-0.736429	3.71687e-06
SPAC10F6.04	I	1213255	1216120	+	SPAC10F6.04	gene	RCC domain protein Ats1 (predicted)	2865	NA	844.815	0.015289	0.960122	717.601	0.220245	0.437955	0.0529513	0.999213	0.29164	0.279279
SPAC10F6.05c	I	1214788	1217067	-	ubc6	gene	ubiquitin conjugating enzyme E2 Ubc6 (predicted)	2279	NA	1978.27	0.0426432	0.791359	927.391	-0.00297922	0.995514	-0.134449	0.999213	0.446414	0.0532889
SPAC10F6.06	I	1217077	1218228	+	vip1	gene	RNA-binding protein Vip1	1151	NA	11784	-0.081115	0.332725	8257.7	-0.144427	0.489566	0.0681605	0.999213	0.536289	0.00157769
SPAC10F6.07c	I	1218321	1218887	-	mug94	gene	Schizosaccharomyces pombe specific protein Mug94	566	NA	506.637	0.205812	0.291341	89.5237	0.616757	0.297765	-0.280178	NA	0.00230885	0.99831
SPAC10F6.08c	I	1219667	1220847	-	nht1	gene	Ino80 complex HMG box subunit Nht1	1180	NA	1683.94	-0.0416613	0.811174	990.526	-0.106001	0.712312	0.0622221	0.999213	-0.187161	0.478009
SPAC10F6.09c	I	1220969	1224862	-	psm3	gene	mitotic cohesin complex subunit Psm3	3893	NA	3965.69	0.0184184	0.904794	1536.41	-0.203421	0.349038	0.0670065	0.999213	-0.505078	0.00776322
SPAC10F6.10	I	1225464	1227365	+	rio1	gene	protein kinase RIO family Rio1 (predicted)	1901	NA	1014.61	-0.029517	0.914488	2012.8	-0.230686	0.245046	0.0840256	0.999213	-0.412555	0.0261208
SPAC10F6.11c	I	1226090	1228894	-	atg17	gene	autophagy associated protein kinase activator Atg17	2804	NA	2219.75	0.106072	0.344692	1231.98	0.438078	0.0601814	0.0373771	0.999571	0.620372	0.00684621
SPAC10F6.12c	I	1229095	1230361	-	mam4	gene	protein-S isoprenylcysteine O-methyltransferase Mam4	1266	NA	2079.94	-0.134764	0.171225	218.549	0.267252	0.547446	-0.471398	NA	-0.248824	0.583864
SPAC10F6.13c	I	1230640	1232155	-	SPAC10F6.13c	gene	aspartate aminotransferase (predicted)	1515	NA	8052.56	-0.11551	0.0487062	5383.15	-0.140074	0.470544	0.172765	0.946193	0.748449	7.71269e-07
SPAC10F6.14c	I	1232262	1234076	-	SPAC10F6.14c	gene	ABC1 kinase family protein (predicted)	1814	NA	2406.74	-0.0162955	0.928828	1339.92	-0.215493	0.335764	0.234624	0.902408	0.189515	0.413433
SPAC10F6.15	I	1235601	1237035	+	SPAC10F6.15	gene	UPF0300 family protein 1	1434	NA	192.553	0.0161155	0.992286	70.6443	0.511282	0.489566	-0.192415	NA	0.36327	0.643833
SPAC10F6.16	I	1238896	1240185	+	mug134	gene	mRNA stability protein Igo1 (predicted)	1289	NA	5753.22	0.212275	2.37104e-05	1718.73	0.0843651	0.740953	0.100243	0.999213	0.672432	0.000216989
SPAC10F6.17c	I	1239971	1241970	-	SPAC10F6.17c	gene	mitochondrial pyruvate dehydrogenase (lipoamide) phosphatase (predicted)	1999	NA	1769.05	-0.109435	0.304817	1481.8	0.0226946	0.944974	0.0671749	0.999213	0.112559	0.662678
SPAC110.01	I	1905755	1911747	+	ppk1	gene	serine/threonine protein kinase Ppk1 (predicted)	5992	NA	5777.75	0.0488967	0.66692	4292.94	-0.203809	0.294493	-0.312194	0.640977	-0.922671	1.18831e-08
SPAC110.02	I	1911836	1915897	+	pds5	gene	mitotic cohesin-associated protein Pds5	4061	NA	1871.87	0.0222011	0.904794	1932.43	-0.126311	0.57854	0.226886	0.893916	-0.240691	0.234396
SPAC110.03	I	1916054	1917656	+	cdc42	gene	Rho family GTPase Cdc42	1602	NA	4788.43	-0.0676325	0.570638	2865.26	-0.25716	0.158122	-0.150227	0.978848	-0.648949	9.06592e-05
SPAC110.04c	I	1917767	1920867	-	pss1	gene	heat shock protein Pss1	3100	NA	29012.8	-0.0480345	0.502465	9279.88	-0.349369	0.120523	-0.360098	0.699689	-0.144709	0.595735
SPAC110.05	I	1904196	1906153	-	SPAC110.05	gene	Schizosaccharomyces pombe specific protein	1957	NA	291.686	0.436256	0.0176773	267.882	0.442424	0.220497	0.287596	0.979191	-0.456425	0.227751
SPAC1142.01	I	3625312	3627664	+	rqc1	gene	ribosome quality control complex (RQC) complex subunit Rqc1 (predicted)	2352	NA	2843.21	-0.0201457	0.910306	1536.36	-0.0389788	0.895916	0.177077	0.978848	-0.0311347	0.918704
SPAC1142.02c	I	3627675	3629022	-	SPAC1142.02c	gene	TPR repeat protein SGT2 family (predicted)	1347	NA	4081.42	-0.102205	0.153003	1645.58	-0.067464	0.806505	0.0140079	0.999571	-0.733981	0.000125923
SPAC1142.03c	I	3629015	3631504	-	swi2	gene	Swi5 complex subunit Swi2	2489	NA	2757.91	-0.0853964	0.405501	1386.99	-0.0483092	0.867672	-0.0858186	0.999213	0.0785953	0.768533
SPAC1142.04	I	3631499	3633874	+	SPAC1142.04	gene	Noc complex subunit Noc2 family (predicted)	2375	NA	3917.49	-0.0513327	0.639486	1900.82	-0.173787	0.414183	0.223665	0.901705	-0.87148	3.5862e-07
SPAC1142.05	I	3635293	3636572	+	ctr5	gene	copper transporter complex subunit Ctr5	1279	NA	821.232	-0.0463287	0.874924	639.317	-0.206746	0.484054	-0.419379	0.679905	-0.302304	0.278319
SPAC1142.06	I	3636685	3638390	+	get3	gene	GET complex ATPase subunit Get3 (predicted)	1705	NA	5294.31	-0.0343851	0.783713	1983.02	0.00958238	0.974814	-0.296495	0.727447	-0.415326	0.0270878
SPAC1142.07c	I	3638557	3639824	-	vps32	gene	ESCRT III complex subunit Vps32	1267	NA	2012.01	0.000357903	0.999249	772.038	-0.150885	0.59601	-0.0921978	0.999213	0.169033	0.541983
SPAC1142.08	I	3639860	3642338	+	fhl1	gene	forkhead transcription factor Fhl1	2478	NA	2163.1	-0.0226541	0.918186	2275.09	-0.194817	0.341199	-0.077012	0.999213	-0.0806594	0.736127
SPAC1142.09	I	3642498	3642845	+	SPAC1142.09	gene	dubious	347	NA	75.0736	0.0662555	0.966683	16.9364	-0.753114	NA	1.2552	NA	-0.531017	NA
SPAC11D3.01c	I	108732	109195	-	SPAC11D3.01c	gene	conserved fungal protein	463	NA	383.776	0.34992	0.0840048	7993.59	1.22657	1.25451e-06	0.257612	0.952068	6.1439	1.02973e-156
SPAC11D3.02c	I	109829	110455	-	SPAC11D3.02c	gene	ELLA family acetyltransferase (predicted)	626	NA	1305.9	-0.117012	0.396225	2069.35	-0.350812	0.048403	-0.0882835	0.999213	-0.0170596	0.95254
SPAC11D3.03c	I	110904	112499	-	SPAC11D3.03c	gene	conserved protein	1595	NA	1344.53	-0.760363	0.000235807	185.158	0.849464	0.0251014	-0.0882954	NA	0.10157	0.857298
SPAC11D3.04c	I	112514	114445	-	SPAC11D3.04c	gene	polyketide cyclase SnoaL-like domain protein	1931	NA	1794.41	0.0622271	0.690979	701.404	-0.156371	0.583221	-0.132295	0.999213	-0.836066	0.000155113
SPAC11D3.05	I	113950	115962	+	mfs2	gene	MFS family transmembrane transporter Mfs2 (predicted)	2012	NA	3862.25	3.9579	0	2813.69	3.4613	2.6598e-87	-0.265665	0.904469	0.540028	0.0238346
SPAC11D3.06	I	116331	118189	+	SPAC11D3.06	gene	MatE family transmembrane transporter (predicted)	1858	NA	394.126	-0.299212	0.0780479	368.223	-0.109605	0.780215	-0.315375	0.934558	0.291904	0.384058
SPAC11D3.07c	I	116054	120309	-	toe4	gene	transcription factor zf-fungal binuclear cluster type(predicted)	4255	NA	4953.65	0.0260618	0.849945	1295.75	-0.0407924	0.89216	0.214477	0.946193	0.271495	0.224532
SPAC11D3.08c	I	120321	123785	-	SPAC11D3.08c	gene	amino acid permease unknown 1 (predicted)	3464	NA	2344.08	0.0959695	0.368622	3098.7	-0.523321	0.000867685	0.415495	0.313652	0.799053	6.55451e-07
SPAC11D3.09	I	122187	124116	+	SPAC11D3.09	gene	agmatinase (predicted)	1929	NA	187.291	0.259515	0.452739	386.055	-0.0815853	0.85883	-0.0923438	0.999213	1.46399	1.69781e-07
SPAC11D3.10	I	124907	129053	+	SPAC11D3.10	gene	nifs homolog possible cysteine desulfurase	4146	NA	689.342	0.161497	0.331311	568.61	0.269335	0.379331	-0.0431579	0.999571	0.491987	0.0729959
SPAC11D3.11c	I	126951	129316	-	SPAC11D3.11c	gene	zn(2)-C6 fungal-type DNA-binding transcription factor truncated	2365	NA	1463	0.132852	0.238923	777.394	-0.493405	0.0271076	-0.114386	0.999213	0.83926	6.96607e-05
SPAC11D3.13	I	130148	131268	+	hsp3104	gene	ThiJ domain protein	1120	NA	897.641	0.760329	1.74209e-16	1993.28	0.38095	0.046383	0.157223	0.979588	1.46475	3.85141e-18
SPAC11D3.14c	I	131190	135736	-	SPAC11D3.14c	gene	5-oxoprolinase (ATP-hydrolizing) (predicted)	4546	NA	1954	-0.59202	1.35645e-10	971.408	0.02033	0.952763	-0.124083	0.999213	0.646466	0.00208577
SPAC11D3.15	I	136139	140365	+	SPAC11D3.15	gene	5-oxoprolinase (ATP-hydrolizing) (predicted)	4226	NA	2193.13	-0.753469	2.8726e-25	2035.4	-0.00388911	0.992993	-0.0027767	0.999571	0.504159	0.0100215
SPAC11D3.16c	I	140381	141653	-	SPAC11D3.16c	gene	Schizosaccharomyces specific protein	1272	NA	1370.85	0.00314819	0.992934	920.139	-0.134319	0.655255	0.281691	0.891987	1.55228	1.45087e-14
SPAC11D3.17	I	141199	144768	+	SPAC11D3.17	gene	transcription factor zf-fungal binuclear cluster type	3569	NA	2478.81	-0.142766	0.0806752	1006.02	-0.0983606	0.757467	0.0219729	0.999571	1.09321	4.01703e-07
SPAC11D3.18c	I	144819	146935	-	SPAC11D3.18c	gene	plasma membrane nicotinic acid transmembrane transporter (predicted)	2116	NA	1969.58	-1.21166	2.16401e-44	435.302	-0.267341	0.440741	-0.16	0.999213	1.18047	7.95165e-06
SPAC11D3.19	I	106893	108361	+	SPAC11D3.19	gene	Schizosaccharomyces pombe specific protein	1468	NA	202.741	0.188605	0.639333	178.456	0.224395	0.651471	0.288448	NA	0.0366635	0.953169
SPAC11E3.01c	I	5277395	5281420	-	swr1	gene	SNF2 family ATP-dependent DNA helicase Swr1	4025	NA	3707.25	-0.00906905	0.959259	2916.34	-0.212868	0.266542	0.244538	0.822411	-0.0687039	0.770335
SPAC11E3.02c	I	5281778	5285905	-	SPAC11E3.02c	gene	C2 domain protein	4127	NA	3989.07	0.0158083	0.915329	1978.49	-0.0936484	0.697143	0.0368457	0.99939	0.171741	0.42898
SPAC11E3.03	I	5286053	5287290	+	csm1	gene	microtubule-site clamp monopolin complex subunit Csm1/Pcs1	1237	NA	526.139	0.00267396	0.994317	1033	0.124324	0.642578	-0.0798084	0.999213	-0.134471	0.612631
SPAC11E3.04c	I	5287180	5288137	-	ubc13	gene	ubiquitin conjugating enzyme E2 Ubc13	957	NA	2280.98	0.00795181	0.969408	728.91	0.0226867	0.949208	-0.17036	0.993484	-0.469697	0.0467498
SPAC11E3.05	I	5288245	5292558	+	sea3	gene	ubiquitin-protein ligase E3 coatamer related complex subunit Sea3 (predicted)	4313	NA	2886.05	-0.0191387	0.914488	1694.59	0.206868	0.349215	-0.095683	0.999213	0.510032	0.00752186
SPAC11E3.06	I	5292648	5294751	+	map1	gene	MADS-box transcription factor Map1	2103	NA	666.767	0.0707645	0.785134	457.859	-0.142897	0.677705	0.201074	0.993484	-0.8772	0.000737601
SPAC11E3.07	I	5294961	5296384	+	vma4	gene	V-type ATPase V1 subunit E (predicted)	1423	NA	6518.83	-0.0450487	0.661198	3142.79	-0.0242746	0.929826	-0.0923895	0.999213	-0.38033	0.0345041
SPAC11E3.08c	I	5296049	5297794	-	nse6	gene	Smc5-6 complex non-SMC subunit Nse6	1745	NA	640.337	-0.0276371	0.92919	492.193	-0.0268964	0.948341	0.132689	0.999213	0.162263	0.621386
SPAC11E3.09	I	5298656	5300189	+	pyp3	gene	protein-tyrosine phosphatase Pyp3	1533	NA	1169.31	0.516676	2.13816e-09	711.744	0.295124	0.30991	0.156668	0.999213	0.98196	3.86081e-05
SPAC11E3.10	I	5300670	5301956	+	SPAC11E3.10	gene	VanZ-like family protein	1286	NA	1690.53	-0.0504512	0.802167	878.131	-0.0285256	0.943004	-0.0900826	0.999213	-0.088959	0.791881
SPAC11E3.11c	I	5302220	5305725	-	syt22	gene	guanyl-nucleotide exchange factor Syt22	3505	NA	3341.49	-0.00115815	0.995139	1994.25	-0.116498	0.610591	-0.141105	0.990993	-0.29384	0.132296
SPAC11E3.12	I	5305696	5308686	+	SPAC11E3.12	gene	conserved eukaryotic protein thioredoxin family	2990	NA	541.541	0.0130566	0.977562	822.828	0.520449	0.0217189	-0.115882	0.999213	0.909335	2.88794e-05
SPAC11E3.13c	I	5306742	5309063	-	gas5	gene	cell wall protein Gas5 13-beta-glucanosyltransferase (predicted)	2321	NA	3328.55	-0.0879563	0.451733	3532.18	-0.404233	0.0648657	0.00493433	0.999571	-0.917733	8.33306e-06
SPAC11E3.14	I	5311344	5314362	+	SPAC11E3.14	gene	conserved eukaryotic protein	3018	NA	2155.17	0.0903276	0.418201	1303.96	0.132917	0.614405	-0.0154737	0.999571	0.664935	0.000921253
SPAC11E3.15	I	5314778	5315429	+	rpl22	gene	60S ribosomal protein L22 (predicted)	651	NA	24492.2	-0.664446	2.34262e-56	4071.17	-0.604677	3.14384e-05	-0.298016	0.642047	-0.466919	0.00487583
SPAC11G7.01	I	3959727	3962914	+	SPAC11G7.01	gene	serine-rich Schizosaccharomyces specific protein	3187	NA	4253.35	-0.209109	0.00212718	3227.76	-0.34747	0.120147	-0.363098	0.684425	-0.555566	0.00996857
SPAC11G7.02	I	3963058	3966172	+	pub1	gene	HECT-type ubiquitin-protein ligase E3 Pub1	3114	NA	9545.39	-0.0277036	0.802167	4831.89	-0.356121	0.0253523	0.0799081	0.999213	-0.43634	0.0074446
SPAC11G7.03	I	3966740	3968132	+	idh1	gene	isocitrate dehydrogenase (NAD+) subunit 1 Idh1	1392	NA	5316.69	-0.0273331	0.836898	2099.27	-0.217107	0.314166	-0.0242142	0.999571	-0.155669	0.504979
SPAC11G7.04	I	3968932	3969558	+	ubi1	gene	ribosomal-ubiquitin fusion protein Ubi1 (predicted)	626	NA	26247.8	-0.369383	2.99132e-16	5568.92	-0.473405	0.0220487	0.187591	0.978848	-1.03854	1.86855e-07
SPAC11G7.05c	I	3969366	3971294	-	mct1	gene	mitochondrial	1928	NA	1088.03	-0.0283109	0.904639	391.934	0.302292	0.400316	-0.292962	0.955382	0.843439	0.00459407
SPAC11G7.06c	I	3971564	3974699	-	mug132	gene	S. pombe specific UPF0300 family protein 3	3135	NA	621.506	0.171553	0.307624	445.388	0.144564	0.694865	-0.0947488	0.999213	0.83119	0.00175117
SPAC11H11.01	I	4775688	4777440	+	sst6	gene	ESCRT I complex subunit Vps23	1752	NA	622.049	-0.0249854	0.938532	1074.02	-0.395091	0.0802257	0.142825	0.998545	0.816323	7.84133e-05
SPAC11H11.02c	I	4775517	4778622	-	mug162	gene	Schizosaccharomyces specific protein Mug162	3105	NA	817.167	0.234829	0.120212	407.856	0.562843	0.0480845	-0.211637	0.993319	0.540287	0.0682412
SPAC11H11.03c	I	4779020	4780284	-	SPAC11H11.03c	gene	ATP-dependent polydeoxyribonucleotide 5'-hydroxyl-kinase activity implicated in DNA repair (predicted)	1264	NA	560.328	-0.0506296	0.875889	286.073	-0.106705	0.811918	-0.43672	0.83962	-0.0192553	0.972955
SPAC11H11.04	I	4780224	4781922	+	mam2	gene	pheromone p-factor receptor	1698	NA	754.922	-0.36847	0.000215839	115.113	0.618749	0.275115	-0.0720117	NA	0.501894	0.400662
SPAC11H11.05c	I	4782047	4782273	-	fta6	gene	Mis6-Sim4 complex Fta6	226	NA	135.463	-0.00458855	0.994503	291.183	-0.472399	0.234993	-0.239711	0.99556	0.806405	0.0253628
SPAC11H11.06	I	4783007	4784765	+	arp2	gene	ARP2/3 actin-organizing complex subunit Arp2	1758	NA	10027.9	0.0780732	0.198819	3551.17	-0.00264087	0.994867	-0.139832	0.990097	-0.324049	0.0792415
SPAC1250.01	I	5100148	5104194	-	snf21	gene	ATP-dependent DNA helicase Snf21	4046	NA	6232.77	-0.0149303	0.91203	4313.65	-0.151111	0.455506	0.0974715	0.999213	0.0781862	0.729379
SPAC1250.02	I	5099293	5100214	-	mug95	gene	Schizosaccharomyces specific protein Mug95	921	NA	318.227	0.350136	0.595862	52.9829	1.10584	0.135876	-0.458779	NA	0.267104	0.785646
SPAC1250.03	I	5097690	5098816	-	ubc14	gene	ubiquitin conjugating enzyme E2 Ubc14 (predicted)	1126	NA	926.518	-0.0242618	0.926722	750.076	0.0155749	0.968486	-0.10754	0.999213	0.377224	0.148325
SPAC1250.04c	I	5096773	5097662	+	atl1	gene	alkyltransferase-like protein Atl1	889	NA	144.032	0.0344744	0.960857	121.728	0.396754	0.469953	-0.65664	NA	0.603525	0.229183
SPAC1250.05	I	5095073	5095925	-	rpl3002	gene	60S ribosomal protein L30 (predicted)	852	NA	1470.13	-1.0687	7.33958e-52	1049.19	-0.100412	0.744578	0.103557	0.999213	0.29522	0.2488
SPAC1250.07	I	5097850	5098212	-	sfc7	gene	TFIIIC subunit Sfc7 (predicted)	362	NA	0	NA	NA	0	NA	NA	NA	NA	NA	NA
SPAC1296.01c	I	707948	710479	-	SPAC1296.01c	gene	phosphoacetylglucosamine mutase (predicted)	2531	NA	3641.94	0.0591159	0.601596	1604.71	0.0770305	0.768511	0.14383	0.993925	0.125234	0.609498
SPAC1296.02	I	711238	712354	+	cox4	gene	cytochrome c oxidase subunit IV (predicted)	1116	NA	5488.58	-0.00554838	0.975382	2986.94	0.283461	0.107743	-0.159043	0.971064	-0.575133	0.000527298
SPAC1296.03c	I	712217	714070	-	sxa2	gene	serine carboxypeptidase Sxa2	1853	NA	546.525	0.250215	0.136948	421.207	0.52811	0.0720186	-0.130027	0.999213	0.636564	0.0294563
SPAC1296.04	I	715377	716978	+	mug65	gene	spore wall assembly protein Mug65 (predicted)	1601	NA	896.883	0.0529015	0.849097	519.957	-0.200309	0.533833	-0.217519	0.982158	0.0745921	0.842079
SPAC1296.05c	I	716874	718168	-	lcp1	gene	cyclin L family cyclin	1294	NA	922.025	0.0448046	0.848415	867.411	-0.0578554	0.861652	-0.0939823	0.999213	0.109484	0.715712
SPAC1296.06	I	719380	721549	+	tah18	gene	NADPH-dependent diflavin oxidoreductase involved in iron-sulfur cluster assembly Tah18 (predicted)	2169	NA	1235.07	-0.0522598	0.807287	680.73	-0.0182911	0.962635	-0.198961	0.987879	0.131944	0.679211
SPAC12B10.01c	I	4570305	4575656	-	SPAC12B10.01c	gene	HECT-type ubiquitin-protein ligase E3 (predicted)	5351	NA	5993.99	0.0220645	0.868475	2998.39	-0.00603143	0.98628	-0.0145457	0.999571	0.409193	0.0287568
SPAC12B10.02c	I	4576187	4577002	-	SPAC12B10.02c	gene	endoplasmic reticulum resident protein required for packaging into COPII vesicles (predicted)	815	NA	2236.12	0.011296	0.955615	876.786	0.130246	0.650671	-0.111388	0.999213	-0.687935	0.00200698
SPAC12B10.03	I	4578164	4580722	+	bun62	gene	WD repeat protein human WDR20 family Bun62	2558	NA	1501.69	0.00225513	0.993369	656.298	0.103671	0.747519	-0.474716	0.538692	0.194954	0.50538
SPAC12B10.04	I	4580656	4582281	+	pby1	gene	tubulin-tyrosine ligase Pby1 (predicted)	1625	NA	1338.36	0.0442491	0.819586	627.721	-0.212741	0.459396	0.0086755	0.999571	-0.304155	0.262546
SPAC12B10.05	I	4582299	4584511	+	icp55	gene	mitochondrial intermediate cleavage peptidase Icp55 (predicted)	2212	NA	1629.89	0.0748293	0.631839	947.143	-0.0448676	0.886876	-0.147512	0.99556	0.0543473	0.857646
SPAC12B10.06c	I	4584473	4585226	-	emi5	gene	succinate dehydrogenase complex assembly protein Emi5 (predicted)	753	NA	942.74	0.00171053	0.99455	391.416	-0.0232699	0.959385	0.11511	0.999213	-0.155604	0.67614
SPAC12B10.07	I	4584465	4586536	+	acp1	gene	F-actin capping protein alpha subunit	2071	NA	2456.39	0.0580766	0.670389	1161.75	0.146699	0.560981	-0.33859	0.693404	0.0653268	0.819949
SPAC12B10.08c	I	4586309	4588764	-	SPAC12B10.08c	gene	mitochondrial tRNA(Ile)-lysidine synthetase family (predicted)	2455	NA	519.114	0.189811	0.320083	684.796	-0.0177198	0.966247	-0.023221	0.999571	0.363488	0.188561
SPAC12B10.09	I	4588250	4589793	+	pet801	gene	mitochondrial S-adenosylmethionine transmembrane transporter (predicted)	1543	NA	874.036	-0.0112699	0.977562	497.299	-0.147788	0.668516	-0.0763929	0.999213	-0.0376176	0.926168
SPAC12B10.10	I	4590152	4591524	+	nod1	gene	medial cortical node Gef2-related protein protein Nod1	1372	NA	733.207	0.0535541	0.843514	497.745	-0.10883	0.754038	-0.139593	0.999213	0.0561984	0.878464
SPAC12B10.11	I	4591855	4593567	+	exg2	gene	glucan glucosidase Exg2 unknown specificity	1712	NA	1004.22	0.0581932	0.79293	634.755	0.0278575	0.944974	0.0205453	0.999571	0.202333	0.495611
SPAC12B10.12c	I	4593600	4596120	-	rhp41	gene	DNA repair protein Rhp41	2520	NA	1748.95	0.178201	0.048121	630.024	0.124731	0.695032	0.0832596	0.999213	0.287595	0.28858
SPAC12B10.13	I	4596234	4597380	+	gid8	gene	GID complex subunit Gid8 (predicted)	1146	NA	1009.8	0.120263	0.418215	618.726	0.10137	0.758955	0.168092	0.99556	0.199299	0.504138
SPAC12B10.14c	I	4597466	4599622	-	tea5	gene	pseudokinase Tea5	2156	NA	2129.19	-0.00889784	0.969907	1248.94	-0.116897	0.671474	-0.105631	0.999213	-0.221739	0.372012
SPAC12B10.15c	I	4600263	4600817	-	SPAC12B10.15c	gene	ribonuclease H2 complex subunit (predicted)	554	NA	297.687	0.0350209	0.937187	542.145	-0.378431	0.157107	-0.183939	0.99556	-0.342436	0.223076
SPAC12B10.16c	I	4601278	4603478	-	mug157	gene	conserved protein Mug157	2200	NA	2926.3	-0.0323404	0.824981	863.056	0.329803	0.166283	-0.351895	0.745253	0.312907	0.206427
SPAC12G12.01c	I	346795	350151	+	sea4	gene	SEA complex subunit ubiquitin-protein ligase E3 Sea4 (predicted)	3356	NA	3417.96	-0.0175958	0.91168	1217.37	-0.22051	0.366378	-0.0588652	0.999213	0.142055	0.59241
SPAC12G12.02	I	345234	347735	-	efg1	gene	rRNA processing protein Efg1 (predicted)	2501	NA	1257.98	-0.0216657	0.926274	742.347	-0.228611	0.379338	0.374606	0.70979	-0.82425	0.00016304
SPAC12G12.03	I	342090	345182	-	cip2	gene	RNA-binding protein Cip2	3092	NA	7163.71	0.00280782	0.991551	3667.71	-0.26442	0.182278	0.0579825	0.999213	-0.510529	0.0060217
SPAC12G12.04	I	339766	342080	-	mcp60	gene	mitochondrial heat shock protein Hsp60/Mcp60	2314	NA	32800.5	-0.0268895	0.763133	12022.9	-0.0697157	0.802551	-0.199298	0.955382	-0.188473	0.434252
SPAC12G12.05c	I	338286	339763	+	taf9	gene	SAGA complex/ transcription initiation factor Taf9	1477	NA	1221.37	-0.0558782	0.760447	2044.92	-0.320163	0.0960098	-0.00145256	0.999571	-0.662377	0.000248872
SPAC12G12.06c	I	336308	338157	+	rcl1	gene	rRNA processing protein Rcl1 (predicted)	1849	NA	2987.23	0.0269094	0.855102	2267.21	-0.496546	0.00347891	0.228568	0.893916	-0.824414	2.00874e-06
SPAC12G12.07c	I	334615	336131	+	SPAC12G12.07c	gene	conserved fungal protein	1516	NA	5033.99	-0.0643943	0.49509	3216.48	-0.216738	0.237849	0.0369209	0.999213	-0.520791	0.00160719
SPAC12G12.08	I	333178	334621	-	mrpl1602	gene	mitochondrial ribosomal protein subunit L16 (predicted)	1443	NA	1286.38	0.0879951	0.589984	807.611	-0.00035001	0.998744	-0.00584886	0.999571	-0.207899	0.448485
SPAC12G12.09	I	329810	332816	-	eti1	gene	conserved fungal protein	3006	NA	2344.82	0.037321	0.813825	1228.18	-0.200973	0.389791	0.105902	0.999213	0.156464	0.525636
SPAC12G12.10	I	328196	329545	-	wdr21	gene	WD repeat protein human WDR21 family	1349	NA	1801.98	0.00686155	0.980159	816.057	-0.33851	0.14858	0.359926	0.720305	-0.0336484	0.919421
SPAC12G12.11c	I	326440	328122	+	SPAC12G12.11c	gene	DUF544 family protein	1682	NA	1962.55	-0.0291078	0.871394	1043.63	-0.167736	0.540785	0.152804	0.99556	-0.0695114	0.824351
SPAC12G12.12	I	324042	325517	-	gms2	gene	UDP-galactose transmembrane transporter Gms2 (predicted)	1475	NA	1454.94	-0.0524357	0.778403	686.611	-0.117295	0.727372	0.0271675	0.999571	0.197572	0.525453
SPAC12G12.13c	I	321764	324129	+	cid14	gene	poly(A) polymerase Cid14	2365	NA	2952.3	0.0433518	0.767301	1828.01	-0.133357	0.55867	0.191689	0.947036	-0.168114	0.445257
SPAC12G12.14c	I	319815	321825	+	pfs2	gene	WD repeat protein Pfs2	2010	NA	1436.13	-0.0357021	0.852913	1442.19	-0.204956	0.373192	0.355609	0.632979	0.222006	0.331272
SPAC12G12.15	I	316996	319185	-	sif3	gene	Sad1 interacting factor Sif3 (predicted)	2189	NA	1936.77	0.0365619	0.83438	1021.43	-0.0688231	0.813226	0.0268044	0.999571	0.0897311	0.747583
SPAC12G12.16c	I	315394	317585	+	SPAC12G12.16c	gene	Fen1 family nuclease XP-G family (predicted)	2191	NA	801.667	-0.0300189	0.916696	929.5	0.17101	0.524787	0.299039	0.836362	0.612763	0.00415732
SPAC12G12.17	I	332838	333578	+	SPAC12G12.17	gene	non-classical export protein 1 (predicted)	740	NA	433.779	0.00678687	0.991738	355.495	0.0870292	0.832169	-0.368047	0.877355	0.0440711	0.918787
SPAC1327.01c	I	2204823	2208418	-	SPAC1327.01c	gene	transcription factor zf-fungal binuclear cluster type (predicted)	3595	NA	1925.17	-0.10548	0.386023	3275.49	-0.637161	4.0002e-05	0.152478	0.979191	-0.261232	0.181078
SPAC139.01c	I	1016103	1019031	-	SPAC139.01c	gene	nuclease XP-G family (predicted)	2928	NA	4192.51	-0.0255353	0.851739	2583.12	-0.133818	0.555363	-0.0669391	0.999213	-0.55812	0.00196256
SPAC139.02c	I	1019248	1020838	-	oac1	gene	mitochondrial anion transmembrane transporter (predicted)	1590	NA	2118.03	-0.188002	0.0606957	2135.08	-0.284537	0.139477	-0.0252939	0.999571	0.155405	0.483775
SPAC139.03	I	1021695	1024135	+	toe2	gene	transcription factor zf-fungal binuclear cluster type (predicted)	2440	NA	1446.09	0.0121504	0.958936	1280.97	-0.132485	0.603172	0.146589	0.994199	0.487424	0.0148431
SPAC139.04c	I	1024002	1025903	-	fap2	gene	L-saccharopine oxidase	1901	NA	1186.65	0.0865088	0.620595	695.139	0.208299	0.4552	-0.20943	0.975395	0.444241	0.0670441
SPAC139.05	I	1027811	1029993	+	SPAC139.05	gene	succinate-semialdehyde dehydrogenase (predicted)	2182	NA	261.185	0.381403	0.0932284	548.87	0.765537	0.0145266	1.61579	3.7627e-05	1.08793	0.000312819
SPAC139.06	I	1030125	1031941	+	hat1	gene	histone acetyltransferase Hat1	1816	NA	1484.74	0.0417703	0.819586	987.094	-0.433015	0.0546683	-0.176339	0.990993	-0.581655	0.0102617
SPAC1399.01c	I	1851495	1854651	+	SPAC1399.01c	gene	transmembrane transporter (predicted)	3156	NA	10642.3	0.870833	4.45114e-52	1925.8	0.220809	0.290551	-0.443078	0.313442	1.20932	4.70442e-13
SPAC1399.02	I	1845648	1848341	-	SPAC1399.02	gene	transmembrane transporter (predicted)	2693	NA	2187.85	-0.0514334	0.732294	1461.3	-0.278008	0.174972	0.314759	0.719055	-0.303717	0.146367
SPAC1399.03	I	1841908	1843995	-	fur4	gene	uracil permease	2087	NA	15721.4	-0.559988	1.74796e-23	2158.31	-0.627904	5.95175e-05	0.0662282	0.999213	-0.477561	0.00736345
SPAC1399.04c	I	1840621	1841283	+	SPAC1399.04c	gene	uracil phosphoribosyltransferase (predicted)	662	NA	19824.6	-0.218663	1.2451e-07	670.742	-0.44324	0.109001	0.127852	0.999213	-1.11576	1.24025e-05
SPAC1399.05c	I	1838515	1840293	+	toe1	gene	transcription factor zf-fungal binuclear cluster type	1778	NA	2973.08	-0.178919	0.029354	941.355	-0.373865	0.0878684	0.0233527	0.999571	0.0756861	0.797749
SPAC1399.06	I	1848338	1850881	-	SPAC1399.06	gene	Schizosaccharomyces pombe specific protein	2543	NA	356.547	0.055676	0.876339	488.848	-0.526228	0.0542189	0.0446058	0.999571	-0.10505	0.775733
SPAC13A11.01c	I	570753	574417	-	rga8	gene	Rho-type GTPase activating protein Rga8	3664	NA	4333.54	-0.0273634	0.849101	2096.84	-0.170846	0.431775	-0.0315753	0.999571	-0.377028	0.0493648
SPAC13A11.02c	I	574652	577171	-	erg11	gene	sterol 14-demethylase Erg11 (predicted)	2519	NA	13038	-0.197075	2.69476e-06	9087.88	-0.386204	0.0241927	-0.427234	0.313652	-1.3927	2.07739e-18
SPAC13A11.03	I	578392	579948	+	mcp7	gene	meiosis specific coiled-coil protein Mcp7	1556	NA	3233.45	0.0400128	0.829803	374.14	-0.639049	0.0247631	0.374925	0.861381	0.41607	0.178675
SPAC13A11.04c	I	579353	581553	-	ubp8	gene	SAGA complex ubiquitin C-terminal hydrolase Ubp8	2200	NA	1304.93	-0.0260782	0.905158	2159.8	-0.410467	0.0187279	0.279958	0.746534	0.346172	0.064695
SPAC13A11.05	I	582273	584402	+	ysp2	gene	peptidase family M17 cytoplasmic leucyl aminopeptidase yspII (LAP yspII)	2129	NA	6288.42	-0.124565	0.0408913	2288.4	-0.381772	0.0374139	0.214995	0.914216	-0.0631159	0.808699
SPAC13A11.06	I	585355	587495	+	SPAC13A11.06	gene	pyruvate decarboxylase (predicted)	2140	NA	284.717	0.276828	0.275059	157.906	0.63839	0.160336	0.0900724	NA	0.0503303	0.940808
SPAC13C5.01c	I	423926	425256	-	pre9	gene	20S proteasome complex subunit alpha 3 Pre9 (predicted)	1330	NA	4979.34	0.0478052	0.656406	2393.14	0.10321	0.69517	-0.0346765	0.999571	-0.295103	0.178968
SPAC13C5.02	I	425631	427415	+	dre4	gene	splicing associated factor Dre4	1784	NA	1114.73	0.0411534	0.849101	1381.24	0.0257678	0.933967	0.0263084	0.999571	-0.181792	0.435173
SPAC13C5.03	I	427350	430121	+	tht1	gene	nuclear membrane protein involved in karyogamy Tht1	2771	NA	778.885	0.237087	0.0869374	328.734	1.0083	0.00041244	-0.52581	0.688791	0.401044	0.264927
SPAC13C5.04	I	430056	431032	+	SPAC13C5.04	gene	amidotransferase (predicted)	976	NA	1286.39	-0.0339576	0.8668	3272.56	0.328735	0.12106	0.96648	0.000327711	1.08496	5.31873e-09
SPAC13C5.05c	I	431367	433274	-	SPAC13C5.05c	gene	N-acetylglucosamine-phosphate mutase (predicted)	1907	NA	1804.28	-0.0613053	0.671515	779.358	-0.948584	7.06645e-07	0.155927	0.99556	-0.405451	0.0856233
SPAC13C5.06c	I	434102	435179	-	mug121	gene	Schizosaccharomyces pombe specific protein Mug121	1077	NA	461.898	0.217544	0.222194	248.964	0.474742	0.213138	-0.0608483	NA	0.785243	0.0253396
SPAC13C5.07	I	435170	439980	+	mre11	gene	Mre11 nuclease	4810	NA	2050.41	0.0222747	0.914488	2498.84	0.137172	0.600707	0.168684	0.986263	0.255864	0.272734
SPAC13D1.01c	I	5191060	5195702	-	Tf2-7	gene	retrotransposable element/transposon Tf2-type	4642	NA	2.59908	3.3386	NA	5.50398	1.56105	NA	-0.977899	NA	2.52424	NA
SPAC13D6.01	I	2245497	2247128	+	pof14	gene	F-box protein Pof14	1631	NA	401.952	0.11642	0.672364	577.33	0.491461	0.0670961	-0.0913935	0.999213	1.17282	1.23315e-06
SPAC13D6.02c	I	2247229	2248535	-	byr3	gene	translational activator zf-CCHC type zinc finger protein (predicted)	1306	NA	7246.08	-0.38011	2.62363e-16	2554.11	-0.735918	9.98977e-07	-0.000863023	0.999571	-0.870359	1.48073e-07
SPAC13D6.03c	I	2249892	2251382	-	trm9	gene	tRNA (uridine) methyltransferase Trm9 (predicted)	1490	NA	827.372	-0.0624777	0.788821	469.103	-0.0735091	0.849947	0.153039	0.999213	-0.270736	0.392265
SPAC13D6.04c	I	2251442	2253385	-	btb3	gene	substrate adaptor for cullin 3 ubiquitin ligase Btb3	1943	NA	1095.88	0.129965	0.333674	1038.74	0.121164	0.66381	0.120034	0.999213	0.394007	0.0794377
SPAC13D6.05	I	2253359	2254440	+	alp11	gene	tubulin specific chaperone cofactor B	1081	NA	1397.98	0.0404703	0.850014	630.409	0.229358	0.44431	0.0785009	0.999213	-0.0100752	0.982642
SPAC13F5.01c	I	2169036	2172310	-	msh1	gene	mitochondrial MutS protein Msh1 (predicted)	3274	NA	1934.34	-0.0307631	0.859518	1282.46	-0.111335	0.685724	0.24064	0.91736	-0.0692633	0.815339
SPAC13F5.02c	I	2172410	2173796	-	ptr6	gene	transcription factor TFIID complex subunit Taf7	1386	NA	1451.09	-0.0688262	0.666645	794.966	0.0463574	0.891058	0.0142083	0.999571	-0.126571	0.666516
SPAC13F5.03c	I	2174641	2177050	-	gld1	gene	mitochondrial glycerol dehydrogenase Gld1	2409	NA	326.063	-0.103368	0.798318	969.147	-1.00288	1.4134e-06	1.17232	0.000324967	-0.168544	0.577481
SPAC13F5.04c	I	2176988	2179661	-	vta1	gene	Vps20 associated protein Vta1 (predicted)	2673	NA	276.663	-0.103673	0.789824	960.795	-0.566323	0.00351048	0.251591	0.90358	-0.496615	0.0193513
SPAC13F5.05	I	2179175	2181507	+	mpd1	gene	thioredoxin family protein Mpd1 (predicted)	2332	NA	766.9	0.0705356	0.769443	485.854	0.115347	0.760438	-0.573177	0.496536	0.296227	0.363567
SPAC13F5.06c	I	2181450	2184521	-	sec10	gene	exocyst complex subunit Sec10	3071	NA	2471.48	0.0404025	0.790253	1135	-0.00961634	0.979052	0.0432605	0.999213	-0.047865	0.869812
SPAC13F5.07c	I	2184654	2185990	-	hpz2	gene	zf PARP type zinc finger protein Hpz2	1336	NA	252.91	1.05571	3.25469e-11	303.901	1.51562	7.90032e-07	-0.378624	0.934558	1.26123	0.00019694
SPAC13G6.01c	I	170489	174701	-	rad8	gene	ubiquitin-protein ligase E3 Rad8	4212	NA	4320.29	0.0488039	0.641215	1989.72	0.271153	0.15429	-0.0241887	0.999571	-0.131871	0.560201
SPAC13G6.02c	I	174865	176655	-	rps101	gene	40S ribosomal protein S3a	1790	NA	25288.7	-0.413507	7.17033e-25	10610.9	-0.600974	6.60513e-05	0.116824	0.99556	-1.1759	7.02992e-14
SPAC13G6.03	I	175890	180028	+	gpi7	gene	GPI anchor biosynthesis protein Gpi7 (predicted)	4138	NA	2923.43	-0.00841626	0.965543	1861.09	-0.532669	0.00632946	0.165663	0.988274	0.358018	0.102917
SPAC13G6.04	I	180272	181069	+	tim8	gene	TIM22 inner membrane protein import complex subunit Tim8 (predicted)	797	NA	1574.46	-0.0195039	0.929	365.221	-0.27256	0.422999	0.199257	0.99556	-0.939507	0.00102709
SPAC13G6.05c	I	180903	182254	-	trs33	gene	TRAPP complex subunit Trs33 (predicted)	1351	NA	761.698	0.0413703	0.876323	1143.85	-0.0812217	0.772214	0.184147	0.976401	-0.187853	0.45024
SPAC13G6.06c	I	182337	186358	-	gcv2	gene	glycine cleavage complex subunit P (predicted)	4021	NA	24234.2	-0.276196	1.12264e-06	9468.86	-0.971817	3.36195e-12	0.408597	0.345667	-2.47289	2.22236e-59
SPAC13G6.07c	I	186314	187683	-	rps601	gene	40S ribosomal protein S6	1369	NA	21859.2	-0.514677	5.20891e-42	16737.5	-0.652062	4.11878e-07	0.234987	0.755965	-1.19219	4.85165e-18
SPAC13G6.08	I	187701	190031	+	SPAC13G6.08	gene	Cdc20/Fizzy subfamily WD repeat protein	2330	NA	198.75	0.296773	0.314256	286.762	0.592662	0.095989	-0.110171	0.999213	0.622579	0.0833125
SPAC13G6.09	I	190192	191947	+	SPAC13G6.09	gene	SSU-rRNA maturation protein Tsr4 homolog 2 (predicted)	1755	NA	1276.08	0.00253033	0.992984	2130.67	-0.0153068	0.957056	-0.101752	0.999213	-0.0522702	0.838004
SPAC13G6.10c	I	191928	194053	-	asl1	gene	cell wall protein Asl1 predicted O-glucosyl hydrolase	2125	NA	27833.1	-0.069583	0.334554	15008.5	0.103388	0.641458	-0.660466	0.0127084	-1.34225	1.04782e-17
SPAC13G6.11c	I	194099	195626	-	erg12	gene	mevalonate kinase Erg12 (predicted)	1527	NA	1685.78	-0.179893	0.0427555	1348.08	-0.199078	0.403613	-0.0136693	0.999571	-0.0683885	0.811198
SPAC13G6.12c	I	195940	199051	-	chs1	gene	chitin synthase I	3111	NA	1353.86	0.0871711	0.547322	880.257	0.418054	0.0580647	-0.00756232	0.999571	0.357935	0.128608
SPAC13G6.13	I	198884	199231	+	SPAC13G6.13	gene	Schizosaccharomyces pombe specific protein	347	NA	2.89428	1.33815	NA	13.5074	0.714734	NA	0.729417	NA	0.301871	NA
SPAC13G6.14	I	200121	201517	+	aps1	gene	diadenosine 5'5'''-p1p6-hexaphosphate hydrolase Aps1	1396	NA	2212.64	-0.0461479	0.75986	1907.46	-0.529373	0.00135151	0.0684612	0.999213	-0.61937	0.000424523
SPAC13G6.15c	I	201729	203346	-	SPAC13G6.15c	gene	calcipressin (predicted)	1617	NA	1064.68	0.0502187	0.821271	532.429	0.333837	0.277103	-0.253609	0.96695	1.04378	4.59961e-05
SPAC13G7.01c	I	2292636	2295220	-	erg7	gene	lanosterol synthase Erg7	2584	NA	3103.24	-0.129807	0.0751426	3184.99	-0.0322081	0.897643	0.189468	0.934558	-0.663564	4.00639e-05
SPAC13G7.02c	I	2295580	2297981	-	ssa1	gene	heat shock protein Ssa1 (predicted)	2401	NA	2138.06	0.209588	0.00395395	2993.6	0.228523	0.429769	0.356713	0.794418	1.38386	6.09903e-10
SPAC13G7.03	I	2298875	2300068	+	upf3	gene	up-frameshift suppressor 3 family protein (predicted)	1193	NA	582.299	0.0358854	0.908799	825.087	0.0014817	0.997571	-0.0186966	0.999571	0.340572	0.163096
SPAC13G7.04c	I	2300228	2303411	-	mac1	gene	membrane anchored protein Mac1	3183	NA	5476.93	-0.0645428	0.446189	2457	-0.597296	0.00315984	0.352077	0.736899	-1.305	1.13561e-10
SPAC13G7.05	I	2305136	2307359	+	are1	gene	acyl-coA-sterol acyltransferase Are1 (predicted)	2223	NA	813.674	-0.161466	0.253538	822.274	-0.215181	0.431378	0.180868	0.990733	0.177227	0.532089
SPAC13G7.06	I	2307438	2308878	+	met16	gene	phosphoadenosine phosphosulfate reductase	1440	NA	2819.75	-0.0475579	0.721576	1760.94	-0.050269	0.862233	-0.0419441	0.999213	-0.0648685	0.818471
SPAC13G7.07	I	2308863	2310294	+	arb2	gene	argonaute binding protein 2	1431	NA	554.481	0.0484516	0.879035	356.958	0.00304728	0.996603	-0.177877	0.999213	0.527977	0.0822173
SPAC13G7.08c	I	2310271	2311973	-	crb3	gene	WD repeat protein Crb3	1702	NA	1051.22	-0.214968	0.0383493	1852.79	-0.419458	0.0174178	0.185055	0.954142	-0.389456	0.0390149
SPAC13G7.09c	I	2312284	2313164	-	SPAC13G7.09c	gene	conserved fungal protein	880	NA	480.942	0.142025	0.523033	427.43	-0.12083	0.741807	-0.134282	0.999213	-0.298758	0.351169
SPAC13G7.10	I	2313645	2315160	+	teb1	gene	Myb family telomere binding protein (predicted)	1515	NA	1069.49	-0.00608101	0.986538	1958.2	-0.500549	0.0036315	0.19429	0.946193	0.387934	0.0410283
SPAC13G7.11	I	2315095	2316369	+	mba1	gene	mitochondrial respiratory complex assembly protein Mba1 (predicted)	1274	NA	2072.7	0.0118403	0.954303	560.186	-0.149992	0.668273	-0.0958777	0.999213	0.034616	0.933704
SPAC13G7.12c	I	2315455	2318318	-	eki1	gene	choline/ethanolamine kinase Eki1 (predicted)	2863	NA	2200.14	0.133233	0.133801	2411.92	-0.08893	0.721286	0.0811318	0.999213	-0.188697	0.395582
SPAC13G7.13c	I	2318492	2322664	-	msa1	gene	RNA-binding protein Msa1	4172	NA	2428.28	-0.0570428	0.769472	1983.85	-0.332628	0.0979608	-0.0203041	0.999571	-1.01387	2.87356e-08
SPAC140.01	I	1895436	1896752	+	sdh2	gene	succinate dehydrogenase (ubiquinone) iron-sulfur protein subunit (predicted)	1316	NA	7123.86	-0.127196	0.0319066	3313.31	-0.339813	0.060085	-0.136336	0.993484	-0.100989	0.665986
SPAC140.02	I	1897448	1899491	+	gar2	gene	nucleolar protein required for rRNA processing	2043	NA	6619.92	-0.0183597	0.895962	4129.62	-0.207126	0.247796	0.209512	0.885713	-0.902931	2.73533e-09
SPAC140.03	I	1899904	1901605	+	arb1	gene	argonaute inhibitor protein 1	1701	NA	837.541	0.160773	0.257742	1292.96	-0.357522	0.096481	-0.0708401	0.999213	0.562341	0.00599342
SPAC140.04	I	1902075	1903841	+	ctr1	gene	conserved eukaryotic protein human CCDC174 ortholog	1766	NA	366.812	0.106696	0.742408	1112.02	-0.0482733	0.875039	0.414095	0.530088	-0.191887	0.439456
SPAC1420.01c	I	1260290	1262985	-	SPAC1420.01c	gene	DUF1752 family protein involved in regulation of transcription (predicted)	2695	NA	4631.35	0.0746273	0.397826	4331.66	-0.213132	0.325315	-0.0638023	0.999213	-0.0558584	0.838004
SPAC1420.02c	I	1263756	1265756	-	cct5	gene	chaperonin-containing T-complex epsilon subunit Cct5	2000	NA	7290.55	-0.0925239	0.130296	4575.75	-0.304731	0.0924591	0.140163	0.990426	-0.600246	0.00044905
SPAC1420.03	I	1266194	1267780	+	rpn501	gene	19S proteasome regulatory subunit Rpn501	1586	NA	1576.54	-0.0463123	0.809623	172.682	0.0467857	0.939255	-0.449045	NA	-0.188971	0.708671
SPAC1420.04c	I	1267830	1270260	-	cox1101	gene	cytochrome c oxidase assembly protein Cox1101/ mitochondrial ribosomal protein Rsm22 fusion protein	2430	NA	575.98	0.0671124	0.803978	94.0561	0.103575	0.899895	-0.172262	NA	0.550897	0.387605
SPAC144.01	I	4650573	4651169	-	SPAC144.01	gene	Schizosaccharomyces specific protein	596	NA	375.601	0.0514177	0.886922	121.118	0.322563	0.57854	0.11423	NA	-0.0827947	0.903252
SPAC144.02	I	4652937	4654387	+	iec1	gene	Ino80 complex subunit Iec1	1450	NA	1425.38	0.0374943	0.848996	1616.33	-0.169721	0.489933	0.0384423	0.999571	0.21196	0.374281
SPAC144.03	I	4654662	4656456	+	ade2	gene	adenylosuccinate synthetase Ade2	1794	NA	11772.1	-0.177084	8.36532e-05	1585.88	-0.493454	0.00902469	-0.0804961	0.999213	-0.78686	3.75175e-05
SPAC144.04c	I	4656535	4658322	-	spe1	gene	ornithine decarboxylase Spe1 (predicted)	1787	NA	9109.66	-0.0849875	0.189308	3683.06	-0.192694	0.336104	0.322014	0.613991	-0.122478	0.579265
SPAC144.05	I	4658794	4663843	+	SPAC144.05	gene	ATP-dependent DNA helicase/ ubiquitin-protein ligase E3 (predicted)	5049	NA	2649.99	0.00331741	0.991738	2445.06	0.0263336	0.926673	-0.071849	0.999213	0.275131	0.16546
SPAC144.06	I	4664299	4668408	+	apl5	gene	AP-3 adaptor complex subunit Apl5 (predicted)	4109	NA	4204.03	-0.0685889	0.44616	2063.09	-0.142075	0.512697	0.0750352	0.999213	-0.152214	0.483775
SPAC144.07c	I	4667119	4668769	-	gpn2	gene	conserved ATP binding protein implicated in sister chromatid cohesion Gpn2 (predicted)	1650	NA	953.74	-0.0231703	0.928448	428.578	0.183223	0.636946	-0.182665	0.999213	0.52359	0.0992579
SPAC144.08	I	4668470	4671381	+	SPAC144.08	gene	mitochondrial DNAJ domain protein Jac1 (predicted)	2911	NA	1469.02	0.0685295	0.657616	583.389	0.196356	0.522413	-0.0345841	0.999571	0.0448582	0.902924
SPAC144.09c	I	4669627	4671454	-	sfc2	gene	RNA polymerase III transcription factor TFIIIA	1827	NA	1048.47	-0.0850309	0.643484	1144.52	-0.0158832	0.962592	-0.0547273	0.999213	0.346576	0.127852
SPAC144.10c	I	4671423	4673090	-	gwt1	gene	pig-W	1667	NA	1513.25	0.0210019	0.919627	603.586	0.119933	0.724173	-0.18038	0.99556	0.270116	0.365542
SPAC144.11	I	4674587	4675181	+	rps1102	gene	40S ribosomal protein S11 (predicted)	594	NA	11409.8	-0.491853	3.34147e-37	11877.9	-0.470825	0.329198	-0.125333	0.999213	-0.771516	0.0856233
SPAC144.12	I	4675116	4678174	+	rki1	gene	ribose 5-phosphate isomerase Rki1 (predicted)	3058	NA	3651.55	-0.107964	0.159323	3273.29	-0.168419	0.414183	0.0955332	0.999213	-0.572387	0.000855621
SPAC144.13c	I	4677611	4681148	-	srw1	gene	fizzy-related CDK inhibitor Srw1	3537	NA	1026.02	0.072234	0.70791	562.621	-0.0195916	0.960829	0.0746527	0.999213	0.00641292	0.987599
SPAC144.14	I	4681264	4683244	+	klp8	gene	kinesin-like protein Klp8	1980	NA	1347.99	0.0701447	0.667203	265.82	-0.0705269	0.884891	0.21228	NA	-0.332942	0.385734
SPAC144.15c	I	4681470	4685737	-	cog1	gene	Golgi transport complex subunit Cog1 (predicted)	4267	NA	4089.31	0.0543953	0.60144	1941.77	0.101143	0.671839	-0.291371	0.737715	0.0182404	0.94987
SPAC144.16	I	4686462	4688886	+	cia2	gene	iron-sulfur cluster assembly protein Cia2 (predicted)	2424	NA	1260.11	0.0852711	0.593725	1095.81	0.324434	0.15597	0.0176807	0.999571	0.336849	0.149387
SPAC144.17c	I	4686302	4689196	-	SPAC144.17c	gene	6-phosphofructo-2-kinase (predicted)	2894	NA	1895.12	0.130823	0.166974	582.597	0.205012	0.488179	-0.11429	0.999213	0.204132	0.493984
SPAC144.18	I	4689241	4691828	+	vrg4	gene	Golgi GDP-mannose transmembrane transporter Vrg4 (predicted)	2587	NA	3877.37	-0.150275	0.0199235	1101.76	-0.428025	0.046383	0.0859402	0.999213	-0.249825	0.311908
SPAC1486.01	I	3185314	3186584	+	SPAC1486.01	gene	manganese superoxide dismutase	1270	NA	6048.7	0.122044	0.100243	4287.44	0.254012	0.180185	-0.211929	0.902983	0.97445	2.54124e-09
SPAC1486.02c	I	3186322	3188100	-	dsc2	gene	Golgi Dsc E3 ligase complex subunit Dsc2	1778	NA	1768.98	-0.0122371	0.95511	876.845	-0.418433	0.0640041	-0.262322	0.912406	-0.225378	0.393471
SPAC1486.03c	I	3188246	3190898	-	SPAC1486.03c	gene	RNA-binding splicing factor (predicted)	2652	NA	2506.13	0.0392891	0.789528	3666.96	-0.017609	0.948124	0.230304	0.83962	0.168017	0.398813
SPAC1486.04c	I	3191447	3196943	-	alm1	gene	medial ring protein Alm1	5496	NA	8252.95	-0.0642177	0.399778	7926.72	-0.229062	0.163506	0.225648	0.800535	-0.106442	0.586725
SPAC1486.05	I	3196998	3202450	+	nup189	gene	nucleoporin Nup98 and Nup96	5452	NA	16230.9	-0.0902159	0.106352	11238.7	-0.361562	0.0203592	-0.0925061	0.999213	-0.443971	0.00553611
SPAC1486.06	I	3203863	3205821	+	npt1	gene	nicotinate phosphoribosyltransferase Npt1 (predicted)	1958	NA	2845.36	-0.0174315	0.920014	1007.16	-0.168512	0.568507	-0.164671	0.99556	-0.201884	0.483775
SPAC1486.07c	I	3205962	3206626	-	mrpl19	gene	mitochondrial ribosomal protein subunit L19 (predicted)	664	NA	979.181	0.109277	0.482614	518.321	-0.0786121	0.831415	-0.382304	0.794777	-0.484608	0.0771181
SPAC1486.08	I	3207482	3209724	+	cox16	gene	mitochondrial inner membrane protein involved in cytochrome c oxidase assembly Cox16 (predicted)	2242	NA	1092.22	0.0504934	0.819586	1059.15	-0.128641	0.638147	0.125892	0.999213	-0.159983	0.546674
SPAC1486.09	I	3209851	3211529	+	nob1	gene	ribosome biogenesis protein Nob1 (predicted)	1678	NA	1549.03	-0.0280932	0.889171	1637.73	-0.218495	0.326214	0.207554	0.946193	-0.293159	0.171433
SPAC1486.10	I	3211823	3214509	+	thi1	gene	transcription factor Thi1	2686	NA	2970.61	-0.0560246	0.631214	2070.17	-0.306477	0.109711	0.00504977	0.999571	-0.162291	0.46632
SPAC1486.11	I	3202780	3203137	+	fmc1	gene	mitochondrial matrix protein F1F0 ATP synthase assembly factor Fmc1 (predicted)	357	NA	477.916	0.0567902	0.860556	293.846	0.129454	0.760438	0.0611728	0.99939	-0.373792	0.303969
SPAC14C4.01c	I	5221803	5226054	-	SPAC14C4.01c	gene	DUF1770 family protein	4251	NA	3332.76	0.235861	0.000223078	2364.74	0.402701	0.0271283	0.0865853	0.999213	0.87844	3.44045e-07
SPAC14C4.02c	I	5226179	5230259	-	smc5	gene	Smc5-6 complex SMC subunit Smc5	4080	NA	2997.53	-0.028475	0.855894	3899.7	-0.165522	0.388583	0.0935645	0.999213	0.367042	0.0292569
SPAC14C4.03	I	5231140	5232566	+	mek1	gene	Cds1/Rad53/Chk2 family protein kinase Mek1	1426	NA	148.654	0.428127	0.186102	232.24	0.435956	0.299967	0.238714	NA	0.908724	0.0125923
SPAC14C4.04	I	5233954	5235661	+	SPAC14C4.04	gene	ThiJ domain protein (predicted)	1707	NA	2485.12	0.0633653	0.64251	1040.22	0.242682	0.298374	-0.214778	0.949187	-0.217438	0.375915
SPAC14C4.05c	I	5235156	5238388	-	man1	gene	LEM domain protein Man1 Sad1 interacting factor	3232	NA	2129.95	0.0782647	0.519441	961.251	0.150654	0.59177	-0.0533185	0.999213	-0.0206409	0.954718
SPAC14C4.06c	I	5238326	5240370	-	nab2	gene	poly(A) binding protein Nab2 (predicted)	2044	NA	1557.65	0.0379237	0.839743	1055.55	0.132322	0.660269	0.0125129	0.999571	0.178834	0.534914
SPAC14C4.07	I	5240350	5242915	+	SPAC14C4.07	gene	transmembrane transporter (predicted)	2565	NA	2918.96	0.165115	0.0131695	1889.6	0.242294	0.323476	-0.1042	0.999213	0.583011	0.00631554
SPAC14C4.08	I	5242952	5244114	+	mug5	gene	Schizosaccharomyces pombe specific protein Mug5	1162	NA	331.234	0.182956	0.550918	266.352	0.0531999	0.914807	-0.492356	0.776309	0.316123	0.413521
SPAC14C4.09	I	5243953	5245966	+	agn1	gene	glucan endo-13-alpha-glucosidase Agn1	2013	NA	3763.18	0.0714038	0.434021	1465.36	-0.800559	0.170152	1.19331	0.43906	-1.74194	0.00126367
SPAC14C4.10c	I	5245900	5247580	-	SPAC14C4.10c	gene	Nudix family hydrolase	1680	NA	614.505	0.140439	0.476871	762.49	0.0800487	0.831529	0.0946167	0.999213	0.70365	0.00633783
SPAC14C4.11	I	5247703	5250638	+	SPAC14C4.11	gene	polyphosphate synthetase (predicted)	2935	NA	9745.44	-0.230434	2.22508e-08	5261.88	-0.468695	0.00217737	-0.00726553	0.999571	-1.10211	4.86099e-13
SPAC14C4.12c	I	5250520	5252325	-	laf1	gene	clr6 L associated factor 1 Laf1	1805	NA	1226.85	-0.119224	0.354191	559.138	-0.27283	0.349215	-0.337278	0.862374	-0.455855	0.0915548
SPAC14C4.13	I	5253235	5255892	+	rad17	gene	RFC related checkpoint protein Rad17	2657	NA	1309.49	0.102023	0.455981	900.554	0.213272	0.402924	-0.100179	0.999213	0.038447	0.904281
SPAC14C4.14	I	5256722	5261958	+	atp1	gene	F1-ATPase alpha subunit	5236	NA	34594.5	-0.0507556	0.425026	9974.26	-0.083588	0.727772	-0.426276	0.34994	-0.711063	3.99977e-05
SPAC14C4.15c	I	5259112	5261851	-	SPAC14C4.15c	gene	dipeptidyl peptidase (predicted)	2739	NA	1428	-0.00387785	0.992461	1680.99	-0.197655	0.416734	-0.0273497	0.999571	0.178924	0.47466
SPAC14C4.16	I	5229798	5230900	+	dad3	gene	DASH complex subunit Dad3	1102	NA	433.887	0.0706073	0.833921	532.043	-0.177943	0.598501	-0.232604	0.976401	0.913983	0.000241333
SPAC1527.01	I	4375301	4382775	+	mok11	gene	alpha-13-glucan synthase Mok11	7474	NA	3461.94	0.0700319	0.518488	3481.42	-0.0335817	0.892802	0.288369	0.665457	0.240099	0.195427
SPAC1527.02	I	4383079	4384239	+	sft2	gene	Golgi transport protein Sft2 (predicted)	1160	NA	1087.08	0.0556063	0.79293	516.379	0.0301511	0.945787	-0.098506	0.999213	-0.0971295	0.798144
SPAC1527.03	I	4384450	4386950	+	SPAC1527.03	gene	RNA-binding protein (predicted)	2500	NA	2849.18	0.0102722	0.955615	1623.81	-0.0476589	0.861242	-0.0816608	0.999213	-0.235873	0.264503
SPAC1556.01c	I	3791753	3796023	-	rad50	gene	DNA repair protein Rad50	4270	NA	2833.88	-0.00278979	0.992461	4369.76	-0.396717	0.0329399	0.338704	0.632979	0.523853	0.00497873
SPAC1556.02c	I	3796280	3798526	-	sdh1	gene	succinate dehydrogenase Sdh1 (predicted)	2246	NA	22413.6	-0.140281	0.00288103	9717.83	-0.0975271	0.648724	-0.300719	0.632281	-0.755662	1.37481e-06
SPAC1556.03	I	3799045	3801693	+	azr1	gene	serine/threonine protein phosphatase Azr1	2648	NA	2210.81	0.0785232	0.5524	1514.67	0.143173	0.548414	-0.402824	0.479636	-0.0919523	0.71996
SPAC1556.04c	I	3799092	3801110	-	cdd1	gene	cytidine deaminase Ccd1 (predicted)	2018	NA	4417.69	-0.278306	1.92897e-08	601.03	-0.46483	0.0529303	0.028131	0.999571	-0.720426	0.00240899
SPAC1556.05c	I	3801220	3804334	-	cgr1	gene	ribosome biogenesis CGR1 family (predicted)	3114	NA	1155.97	0.0119209	0.965662	1912.23	-0.26459	0.188646	0.268555	0.818968	-0.53341	0.00442359
SPAC1556.06	I	3802551	3804954	+	meu1-1	gene	Schizosaccharomyces specific protein	2403	NA	693.6	-0.116241	0.55831	622.549	-0.0256699	0.947964	0.444717	0.601937	0.0999405	0.757977
SPAC1556.07	I	3805812	3806987	+	pmm1	gene	phosphomannomutase Pmm1	1175	NA	9611.59	-0.0552795	0.466493	3458.91	0.0513601	0.853763	-0.557322	0.137573	-1.25362	1.2523e-12
SPAC1556.08c	I	3807132	3808739	-	cbs2	gene	AMP-activated protein kinase gamma subunit cbs2	1607	NA	5925.94	0.0060851	0.977562	2590.06	-0.516879	0.00209089	-0.0743763	0.999213	-0.361576	0.05857
SPAC1565.01	I	1290931	1293853	+	rcf2	gene	cytochrome c oxidase assembly protein Rcf2	2922	NA	6391.16	0.277845	1.13766e-08	2056.53	-0.499067	0.0145266	-0.15632	0.99556	-0.489264	0.0242167
SPAC1565.02c	I	1292405	1293926	-	SPAC1565.02c	gene	Rho-type GTPase activating protein (predicted)	1521	NA	907.198	0.0352067	0.88888	659.981	0.185568	0.51263	0.0013374	0.999571	-0.299911	0.255934
SPAC1565.03	I	1294306	1295341	+	SPAC1565.03	gene	Schizosaccharomyces pombe specific protein	1035	NA	163.013	0.0527094	0.929	113.32	-0.323042	0.600812	-0.344515	NA	0.432538	0.44786
SPAC1565.04c	I	1295316	1296634	-	ste4	gene	adaptor protein Ste4	1318	NA	875.214	-0.0146667	0.960122	810.552	0.10297	0.723918	0.0269509	0.999571	-0.745216	0.000591699
SPAC1565.05	I	1297168	1299830	+	utp8	gene	t-UTP complex subunit Utp8 (predicted)	2662	NA	3365.27	0.0100536	0.953268	1478.66	-0.215695	0.318007	-0.0771915	0.999213	-0.348202	0.0839051
SPAC1565.06c	I	1299707	1301178	-	spg1	gene	GTPase Spg1	1471	NA	1220.05	0.155046	0.205035	1131.32	-0.0780708	0.778759	0.358438	0.656503	-0.354203	0.106608
SPAC1565.07c	I	1301297	1305977	-	knd1	gene	Cullin-associated NEDD8-dissociated protein Knd1 (predicted)	4680	NA	3801.4	0.0825081	0.435262	1346.88	0.167736	0.474595	-0.0867532	0.999213	0.300471	0.156868
SPAC1565.08	I	1306168	1309266	+	cdc48	gene	AAA family ATPase involved in ubiquitin-mediated protein degradation Cdc48	3098	NA	36822.3	-0.0264402	0.785938	12808	0.0539123	0.844934	-0.115478	0.999213	-0.0977745	0.699908
SPAC15A10.01	I	3673618	3677834	+	atm1	gene	mitochondrial ABC family iron transmembrane transporter Atm1	4216	NA	2081.3	-0.100737	0.386023	2301.49	-0.172115	0.428383	-0.00126458	0.999571	1.44312	4.31007e-19
SPAC15A10.02	I	3677958	3680028	+	taf12	gene	transcription factor TFIID complex subunit A/ SAGA complex subunit Taf12	2070	NA	2889.58	-0.0334402	0.836953	2304.36	0.0594992	0.813364	-0.140822	0.990993	-0.623864	0.000362667
SPAC15A10.03c	I	3680360	3683268	-	rad54	gene	DNA-dependent ATPase Rad54/Rhp54	2908	NA	1663.47	0.0359184	0.850161	1231.53	0.0750123	0.786109	-0.297849	0.787332	0.525557	0.00844303
SPAC15A10.04c	I	3683597	3685385	-	zpr1	gene	EF-1 alpha binding zinc finger protein Zpr1 (predicted)	1788	NA	3642.33	-0.0452876	0.727374	3776.61	-0.268799	0.144518	-0.124708	0.99556	-0.633403	0.000179147
SPAC15A10.05c	I	3685633	3686831	-	mug182	gene	NADHX epimerase (predicted)	1198	NA	563.47	0.206642	0.210323	342.166	0.47873	0.15255	-0.248809	0.987039	1.03057	0.000546544
SPAC15A10.06	I	3688460	3691125	+	SPAC15A10.06	gene	CPA1 sodium ion/proton antiporter (predicted)	2665	NA	1935.98	0.0491847	0.775088	1548.14	0.10363	0.687636	-0.0498108	0.999213	0.192665	0.407386
SPAC15A10.07	I	3691307	3692572	+	SPAC15A10.07	gene	Schizosaccharomyces specific protein	1265	NA	1465.83	0.190221	0.0450407	515.108	-0.148871	0.681999	-0.585174	0.478074	-0.285472	0.382272
SPAC15A10.08	I	3692791	3695013	+	ain1	gene	alpha-actinin	2222	NA	2321.21	0.0957874	0.387801	1633.53	-0.0658208	0.804156	0.0521847	0.999213	0.262672	0.211398
SPAC15A10.09c	I	3694974	3696517	-	pun1	gene	SUR7 family protein Pun1 (predicted)	1543	NA	995.872	0.0902417	0.601596	924.176	-0.836241	1.17941e-05	0.404863	0.626597	-0.820718	0.000107566
SPAC15A10.10	I	3696549	3700027	+	mde6	gene	Muskelin homolog (predicted)	3478	NA	543.809	0.0842482	0.769832	421.462	0.0642509	0.87585	0.146527	0.999213	0.446183	0.129123
SPAC15A10.11	I	3702494	3709127	+	ubr11	gene	UBR ubiquitin-protein ligase E3 Ubr11	6633	NA	12639.4	-0.048252	0.567226	8543.98	-0.338647	0.0275631	0.00519371	0.999571	-0.138375	0.466758
SPAC15A10.12c	I	3708974	3710234	-	SPAC15A10.12c	gene	TRAPP complex subunit 2-like (predicted)	1260	NA	767.99	0.146053	0.354252	441.011	0.171759	0.621962	0.154433	0.999213	0.200453	0.556314
SPAC15A10.13	I	3710527	3713927	+	ppk3	gene	protein kinase domain and HEAT repeat protein Ppk3	3400	NA	1539.83	-0.0655725	0.676582	1128.37	-0.0957121	0.73846	-0.0687446	0.999213	-0.154931	0.564389
SPAC15A10.15	I	3714084	3716585	+	sgo2	gene	inner centromere protein shugoshin Sgo2	2501	NA	1961.82	0.0270384	0.887836	1639.82	0.109713	0.661003	0.00206676	0.999571	-0.133636	0.583852
SPAC15A10.16	I	3716643	3720963	+	bud6	gene	actin interacting protein 3 homolog Bud6	4320	NA	5519.37	-0.0574066	0.543139	3168.42	-0.131692	0.541758	-0.0939411	0.999213	-0.322971	0.0794377
SPAC15A10.17	I	3688045	3688305	+	coa2	gene	cytochrome C oxidase assembly factor Coa2 (predicted)	260	NA	441.501	-0.1401	0.554896	265.582	-0.183545	0.674486	-0.226695	NA	-0.577541	0.108643
SPAC15E1.02c	I	3721257	3721816	-	SPAC15E1.02c	gene	DUF1761 family protein	559	NA	327.751	0.240216	0.403015	299.076	0.394451	0.388196	-0.297571	0.979191	2.74129	7.8772e-18
SPAC15E1.03	I	3722414	3723074	+	rpl42	gene	60S ribosomal protein L36/L42	660	NA	20872.4	-0.417646	3.36492e-31	4371.91	-0.397161	0.048403	0.0321973	0.999571	-0.868056	5.61517e-06
SPAC15E1.04	I	3723774	3725936	+	hal3	gene	thymidylate synthase/ flavoprotein fusion protein Hal3	2162	NA	3978.13	-0.00541769	0.979812	1673.53	-0.0932468	0.721009	-0.127507	0.998963	-0.0124229	0.971445
SPAC15E1.05c	I	3725837	3727355	-	ect1	gene	ethanolamine-phosphate cytidylyltransferase (predicted)	1518	NA	1548	-0.00318325	0.99271	886.603	-0.189855	0.482556	-0.134868	0.999213	-0.121576	0.678751
SPAC15E1.06	I	3727303	3728410	+	vps29	gene	retromer complex subunit Vps29	1107	NA	1367.08	-0.0181568	0.937187	1249.01	-0.19198	0.479613	-0.169177	0.993484	0.0921	0.763414
SPAC15E1.07c	I	3728516	3729034	-	moa1	gene	meiotic cohesin complex associated protein Moa1	518	NA	26.1572	-0.604445	0.546437	55.9329	-0.321239	0.702	-0.487638	NA	0.202334	0.818471
SPAC15E1.08	I	3729739	3731015	+	naa10	gene	NatA N-acetyltransferase complex catalytic subunit Naa10 (predicted)	1276	NA	1336.45	0.0295067	0.887681	585.543	0.102806	0.758139	-0.3516	0.832896	-0.545224	0.0347759
SPAC15E1.09	I	3731077	3732340	+	grx2	gene	glutaredoxin Grx2	1263	NA	990.571	0.0315823	0.903443	403.518	-0.217979	0.514859	-0.523638	0.588433	-0.080225	0.837941
SPAC15E1.10	I	3732274	3733363	+	SPAC15E1.10	gene	PI31 proteasome inhibitor (predicted)	1089	NA	666.416	0.0984097	0.659865	464.037	0.291574	0.369069	-0.209543	0.993171	0.926215	0.000481013
SPAC15F9.01c	I	2397248	2398350	-	SPAC15F9.01c	gene	central kinetochore associated family protein	1102	NA	25.1621	0.787838	0.354252	95.4524	0.498172	0.452345	-0.157901	NA	1.22138	0.0242662
SPAC15F9.02	I	2398986	2400719	+	seh1	gene	Seh1-associated complex subunit Seh1	1733	NA	1646.29	-0.0463857	0.785938	1577.62	-0.0380129	0.895916	0.154018	0.990993	0.00106694	0.997753
SPAC15F9.03c	I	2400650	2401615	-	nxt2	gene	nuclear transport factor Nxt2	965	NA	4209.22	-0.110033	0.115124	844.344	0.0498527	0.884891	-0.273567	0.905162	-0.596252	0.0102511
SPAC16.01	I	4422700	4424646	+	rho2	gene	Rho family GTPase Rho2	1946	NA	1007.59	0.0519652	0.807881	1286.22	0.0263672	0.941473	0.149213	0.99556	-0.382466	0.105624
SPAC16.02c	I	4424648	4427046	-	srp2	gene	mRNA export factor Srp2	2398	NA	8668.51	-0.115585	0.0281648	6078.86	-0.477091	0.00135626	0.0722704	0.999213	-1.19344	1.0691e-15
SPAC16.03c	I	4427303	4428958	-	ura2	gene	dihydroorotase Ura2 (predicted)	1655	NA	1565.1	-0.0568191	0.732536	1121.01	-0.43901	0.0331658	0.314227	0.787332	-0.591413	0.00444964
SPAC16.04	I	4429631	4431741	+	dus3	gene	tRNA dihydrouridine synthase Dus3 (predicted)	2110	NA	2551.86	0.029389	0.858208	2641.36	-0.160137	0.433003	0.0992947	0.999213	-0.551714	0.00112954
SPAC16.05c	I	4431869	4434012	-	sfp1	gene	transcription factor Sfp1 (predicted)	2143	NA	5084.15	-0.0526943	0.586243	7922.97	-0.0875274	0.667578	0.214415	0.83962	0.538496	0.000376105
SPAC1610.01	I	1790362	1791399	+	saf5	gene	splicing factor Saf5	1037	NA	604.41	0.120823	0.553658	281.145	-0.00273342	0.997286	-0.0814472	0.999213	0.0185621	0.974017
SPAC1610.02c	I	1791400	1792494	-	mrpl1	gene	mitochondrial ribosomal protein subunit L1 (predicted)	1094	NA	1536.93	0.0359483	0.851807	772.768	0.181048	0.524787	-0.21913	0.967753	0.0833749	0.796971
SPAC1610.03c	I	1792433	1794994	-	crp79	gene	poly(A) binding protein Crp79	2561	NA	71.5661	0.21309	0.779266	156.544	0.863686	0.0480845	-0.537978	NA	0.393017	0.455695
SPAC1610.04	I	1796057	1798148	+	mug99	gene	conserved fungal protein Mug99	2091	NA	1494.45	0.0026103	0.992983	936.959	-0.0453115	0.891058	-0.0461081	0.999213	0.464015	0.0401738
SPAC1635.01	I	4648900	4650466	+	SPAC1635.01	gene	mitochondrial outer membrane voltage-dependent anion-selective channel (predicted)	1566	NA	16290	-0.0478486	0.585701	6167.92	0.0328019	0.903041	-0.258983	0.816899	0.014629	0.961261
SPAC1639.01c	I	251173	254600	-	SPAC1639.01c	gene	GNS1/SUR4 family protein (predicted)	3427	NA	6594.77	-0.000588142	0.997948	4048.16	-0.966882	9.06268e-10	0.65341	0.0390155	-1.37436	2.92756e-15
SPAC1639.02c	I	255881	259505	-	trk2	gene	potassium ion transmembrane transporter Trk2	3624	NA	2673.23	-0.0267749	0.862487	2773.58	-0.0243167	0.928743	0.120249	0.99556	-0.0471349	0.849301
SPAC167.01	I	1559383	1562894	-	ire1	gene	serine/threonine protein kinase sensor for unfolded proteins in the ER Ire1	3511	NA	2075.36	0.0302777	0.859082	829.895	0.0229052	0.948124	0.0814349	0.999213	-0.0842188	0.778713
SPAC167.02	I	1554880	1558526	-	ptb1	gene	geranylgeranyltransferase II beta subunit Ptb1	3646	NA	1280.5	0.00233618	0.993506	2727.49	-0.332244	0.0831427	-0.0284635	0.999571	-0.0520782	0.847542
SPAC167.03c	I	1554993	1557929	+	snu66	gene	U4/U6 x U5 tri-snRNP complex subunit Snu66	2936	NA	1395.69	-0.0141714	0.955636	1141.49	-0.211686	0.360647	0.169923	0.979588	-0.211363	0.370857
SPAC167.04	I	1553587	1554941	-	pam17	gene	TIM23 translocase complex-associated motor subunit Pam17 (predicted)	1354	NA	1757.06	0.0837771	0.524631	1436.15	-0.197935	0.381309	-0.0630508	0.999213	-0.321495	0.126317
SPAC167.05	I	1549926	1553310	-	SPAC167.05	gene	Usp (universal stress protein) family protein implicated in meiotic chromosome segregation	3384	NA	3352.21	0.0726373	0.482614	2184.47	0.148276	0.494209	-0.00361592	0.999571	0.387633	0.0355459
SPAC167.06c	I	1550050	1550889	+	mug143	gene	Schizosaccharomyces specific protein Mug143	839	NA	461.961	0.28688	0.0824921	305.979	0.616423	0.0696715	-0.0212926	0.999571	1.18257	0.000137324
SPAC167.07c	I	1546286	1550081	+	hul5	gene	HECT-type ubiquitin-protein ligase E3 (predicted)	3795	NA	2265.86	0.0844014	0.468046	1548.95	0.321055	0.129786	-0.171362	0.979191	0.530036	0.00824985
SPAC167.08	I	1564101	1568523	-	Tf2-2	gene	retrotransposable element/transposon Tf2-type	4422	NA	136.717	-0.144256	0.81724	366.91	-0.10969	0.85883	-0.241582	0.998235	3.67276	7.23656e-30
SPAC167.09	I	1557902	1559475	+	SPAC167.09	gene	GPI-mannosyltransferase II complex subunit Pga1 (predicted)	1573	NA	520.095	0.0402218	0.897964	130.126	0.161483	0.791887	-0.168995	NA	0.358453	0.505481
SPAC1687.01	I	903042	903861	+	rpc19	gene	DNA-directed RNA polymerase I and III subunit Rpc19	819	NA	951.787	-0.0583084	0.789824	829.965	-0.483944	0.0490224	0.158515	0.999213	-0.830581	0.00055687
SPAC1687.02	I	904026	906347	+	SPAC1687.02	gene	CAAX prenyl protease (predicted)	2321	NA	1216.06	-0.0225642	0.926274	705.842	0.149825	0.609214	-0.0274357	0.999571	0.0607862	0.855098
SPAC1687.03c	I	905077	906465	-	rfc4	gene	DNA replication factor C complex subunit Rfc4 (predicted)	1388	NA	1843.27	-0.134043	0.19703	1545.19	-0.204073	0.33841	-0.364353	0.569697	-0.465752	0.0135792
SPAC1687.04	I	906778	908799	+	mcb1	gene	MCM binding protein homolog Mcb1	2021	NA	726.32	-0.0748204	0.745267	677.277	-0.159358	0.612298	-0.173319	0.99556	0.0789949	0.821275
SPAC1687.05	I	908736	911854	+	pli1	gene	SUMO E3 ligase Pli1	3118	NA	2478.25	0.0338062	0.828189	2516.6	-0.0687465	0.77014	0.146845	0.979588	-0.116898	0.594004
SPAC1687.06c	I	911227	911720	-	rpl44	gene	60S ribosomal protein L28/L44 (predicted)	493	NA	17444.9	-0.575885	3.83469e-44	7825.3	-0.545865	0.00346588	-0.289101	0.815451	-1.03159	4.21957e-08
SPAC1687.07	I	913657	914031	+	SPAC1687.07	gene	conserved fungal protein	374	NA	413.667	0.143267	0.588026	278.501	0.295338	0.514916	0.226074	0.999213	0.806661	0.0306843
SPAC1687.08	I	914328	914618	+	SPAC1687.08	gene	Schizosaccharomyces pombe specific protein	290	NA	235.375	0.169859	0.65544	46.3109	0.938252	0.269792	-0.149425	NA	0.682141	0.452714
SPAC1687.09	I	914940	919775	+	tax4	gene	autophagy/CVT pathway ENTH/VHS domain protein Tax4(predicted)	4835	NA	4781.04	-0.0584758	0.553117	3878.44	-0.255994	0.188465	0.106553	0.999213	-0.0355757	0.892451
SPAC1687.10	I	919726	922098	+	mcp1	gene	microtubule binding protein Mcp1	2372	NA	1374.76	-0.0348348	0.875889	838.106	0.00708837	0.98641	-0.346311	0.746534	0.116217	0.687471
SPAC1687.11	I	922271	925133	+	spb1	gene	rRNA methyltransferase Spb1 (predicted)	2862	NA	4434.47	-0.0714954	0.405293	2554.9	-0.0177281	0.951955	0.214741	0.91736	-0.283094	0.16546
SPAC1687.12c	I	925111	926289	-	coq4	gene	ubiquinone biosynthesis protein Coq4 (predicted)	1178	NA	1748.39	-0.024669	0.89487	1090.68	-0.0402638	0.895916	-0.335246	0.726827	-0.000159788	0.999597
SPAC1687.13c	I	926394	927671	-	csn5	gene	COP9/signalosome complex subunit Csn5	1277	NA	724.458	0.102381	0.6083	729.961	-0.184096	0.524149	0.367537	0.746534	-0.223634	0.427313
SPAC1687.14c	I	927801	929011	-	SPAC1687.14c	gene	EF hand family protein centrin-like	1210	NA	383.88	0.156619	0.529072	204.649	0.442907	0.31328	-0.139871	NA	0.637918	0.118029
SPAC1687.15	I	929843	932197	+	gsk3	gene	serine/threonine protein kinase Gsk3	2354	NA	2931.25	-0.131857	0.0816451	1870.72	-0.376352	0.0460551	0.1026	0.999213	-0.419762	0.0311472
SPAC1687.16c	I	932425	934021	-	erg31	gene	C-5 sterol desaturase Erg31	1596	NA	1254.91	-0.183519	0.142816	2363.9	-0.336169	0.0600226	-0.0772123	0.999213	-0.44008	0.0143775
SPAC1687.17c	I	934941	936081	-	SPAC1687.17c	gene	Der1-like (degradation in the ER) family (predicted)	1140	NA	977.567	0.0664861	0.747357	552.471	0.0584413	0.87562	0.0655848	0.999213	0.0193052	0.963039
SPAC1687.18c	I	936188	938157	-	ssl3	gene	cohesin loading factor Ssl3	1969	NA	1900	-0.0163785	0.936462	1061.77	-0.0411542	0.900315	-0.104825	0.999213	0.102965	0.725643
SPAC1687.19c	I	938311	939831	-	qtr1	gene	queuine tRNA-ribosyltransferase Qtrt1	1520	NA	1480.3	-0.132167	0.214084	950.01	-0.466196	0.0247811	0.363089	0.668119	-0.191889	0.45024
SPAC1687.20c	I	939770	941944	-	mis6	gene	inner centromere protein CENP-I ortholog Mis6	2174	NA	568.065	-0.0816061	0.765462	763.672	-0.276834	0.318966	0.0541277	0.999213	0.651737	0.00626578
SPAC1687.21	I	941942	943335	+	SPAC1687.21	gene	phosphoglycerate mutase family (predicted)	1393	NA	3091.81	-0.0996707	0.291422	1628.26	-0.283537	0.613482	-0.788752	0.642047	0.0588264	0.931476
SPAC1687.22c	I	943265	946909	-	puf3	gene	RNA-binding protein Puf3 (predicted)	3644	NA	2763.25	0.164084	0.0256771	1845.23	0.0770128	0.764497	-0.0674813	0.999213	0.186653	0.409842
SPAC1687.23c	I	929156	929654	-	SPAC1687.23c	gene	Schizosaccharomyces pombe specific protein	498	NA	1.85443	-0.919676	NA	17.8545	0.265546	NA	0.324821	NA	0.0164686	NA
SPAC16A10.01	I	3077159	3080590	+	SPAC16A10.01	gene	DUF1212 family protein	3431	NA	1388.92	-0.0305556	0.894602	1244.57	-0.150885	0.559865	0.474294	0.367361	0.231332	0.333434
SPAC16A10.02	I	3080862	3083426	+	sub1	gene	transcription coactivator PC4	2564	NA	1717.44	0.147885	0.175253	1320.2	-0.176336	0.461266	-0.0156026	0.999571	-0.319568	0.142226
SPAC16A10.03c	I	3080492	3084667	-	SPAC16A10.03c	gene	ubiquitin-protein ligase E3 Pep5/Vps11-like (predicted)	4175	NA	2110.52	0.0620888	0.636432	1552.84	-0.0415745	0.885487	-0.12932	0.99556	0.714339	7.99442e-05
SPAC16A10.04	I	3086938	3088619	+	rho4	gene	Rho family GTPase Rho4	1681	NA	1075.9	0.129654	0.332512	666.525	-0.410159	0.110926	0.417282	0.687395	-0.485841	0.0607549
SPAC16A10.05c	I	3088784	3089517	-	dad1	gene	DASH complex subunit Dad1	733	NA	264.152	0.375453	0.074278	348.453	0.375237	0.290302	-0.478353	0.7339	1.59053	1.26405e-08
SPAC16A10.06c	I	3089494	3090898	-	nse2	gene	Smc5-6 complex non-SMC subunit 2 SUMO ligase	1404	NA	643.566	0.0696902	0.786684	496.79	0.0510475	0.892802	-0.12436	0.999213	-0.15251	0.644155
SPAC16A10.07c	I	3091021	3093570	-	taz1	gene	human TRF ortholog Taz1	2549	NA	1974.64	0.00490358	0.986169	2204.67	-0.29409	0.130072	0.306371	0.708015	-0.139135	0.546422
SPAC16A10.08c	I	3093708	3094885	-	mug74	gene	Schizosaccharomyces specific protein Mug74	1177	NA	745.088	0.0594998	0.814487	266.187	-0.0163096	0.978042	-0.0900035	0.999213	0.379871	0.319557
SPAC16C9.01c	I	790245	792274	-	SPAC16C9.01c	gene	carbohydrate kinase (predicted)	2029	NA	1937.88	0.0369592	0.834283	1060.69	-0.0436672	0.893953	-0.0494038	0.999213	0.455939	0.0440509
SPAC16C9.02c	I	792521	793937	-	SPAC16C9.02c	gene	S-methyl-5-thioadenosine phosphorylase (predicted)	1416	NA	2481.25	-0.0478545	0.742045	2495.59	-0.0790203	0.766997	-0.298448	0.785183	-0.651228	0.000750929
SPAC16C9.03	I	794866	796821	+	nmd3	gene	export adaptor Nmd3 (predicted)	1955	NA	3473.62	0.00594665	0.977562	1726.43	0.00054115	0.998301	-0.122301	0.998545	-0.391109	0.0439088
SPAC16C9.04c	I	796876	798833	-	mot2	gene	CCR4-Not complex ubiquitin-protein ligase E3 subunit Mot2 (predicted)	1957	NA	2370.07	-0.00310025	0.992877	1326.34	-0.197509	0.379812	0.290454	0.787332	-0.363057	0.0762711
SPAC16C9.05	I	799341	800981	+	cph1	gene	Clr6 histone deacetylase associated PHD protein-1 Cph1	1640	NA	1644.93	0.0339489	0.858208	910.625	0.0310318	0.927662	-0.336623	0.747747	0.084935	0.773687
SPAC16C9.06c	I	801141	804123	-	upf1	gene	ATP-dependent RNA helicase Upf1	2982	NA	4520.8	0.0062522	0.970806	1341.62	-0.00143258	0.997571	-0.204485	0.955205	-0.749062	0.000115101
SPAC16C9.07	I	804574	807722	+	pom2	gene	DYRK family protein kinase Pom2	3148	NA	2632.49	-0.0247056	0.876339	1776.44	-0.189621	0.37903	-0.169631	0.975395	-0.171089	0.443366
SPAC16E8.01	I	3498988	3503915	+	shd1	gene	cytoskeletal protein binding protein Sla1 family Shd1 (predicted)	4927	NA	7970.99	-0.0507398	0.682158	10782.3	-0.401778	0.00636306	0.0281668	0.999571	-0.525003	0.000576458
SPAC16E8.02	I	3504034	3506896	+	SPAC16E8.02	gene	DUF962 family protein	2862	NA	744.08	0.190306	0.168202	982.017	-0.112248	0.687636	0.376629	0.639066	0.23296	0.339668
SPAC16E8.03	I	3505109	3505657	+	gna1	gene	glucosamine-phosphate N-acetyltransferase (predicted)	548	NA	209.498	0.170316	0.655114	99.6728	0.00452753	0.997286	0.460996	NA	0.397628	0.523992
SPAC16E8.04c	I	3505603	3507057	-	aro7	gene	chorismate mutase Aro7 (predicted)	1454	NA	2093.68	-0.0267533	0.879758	1367.3	0.0494653	0.875819	-0.241319	0.933704	-0.311088	0.187638
SPAC16E8.05c	I	3507198	3508537	-	mde1	gene	Schizosaccharomyces specific protein Mde1	1339	NA	340.013	0.457371	0.220739	66.6086	0.459002	0.544794	-0.161428	NA	-0.0486279	0.962049
SPAC16E8.06c	I	3508514	3510077	-	nop12	gene	RNA-binding protein Nop12 (predicted)	1563	NA	2417.52	-0.0809586	0.511195	2277.3	-0.20621	0.297536	0.276789	0.746534	-0.389826	0.0319267
SPAC16E8.07c	I	3510331	3513032	-	vph1	gene	V-type ATPase V0 subunit a (predicted)	2701	NA	9490.16	-0.111626	0.0310773	4543.31	-0.245622	0.247793	0.167785	0.978848	-0.373904	0.0664097
SPAC16E8.08	I	3513971	3515415	+	pos1	gene	Spa2 interacting protein Pos1	1444	NA	913.705	-0.00670619	0.986513	306.098	-0.160343	0.698855	-0.22837	0.99556	-0.26622	0.485799
SPAC16E8.09	I	3515632	3518734	+	scd1	gene	RhoGEF Scd1	3102	NA	2858.23	0.060259	0.65544	1760.96	-0.196217	0.356228	-0.137368	0.993925	0.245262	0.231659
SPAC16E8.10c	I	3518714	3519812	-	rsm7	gene	mitochondrial ribosomal protein subunit S7 Rsm7(predicted)	1098	NA	1412.72	0.0024065	0.993506	828.396	0.151965	0.583603	0.0290484	0.999571	-0.233928	0.367893
SPAC16E8.11c	I	3520173	3522395	-	tfb1	gene	transcription factor TFIIH complex subunit Tfb1 (predicted)	2222	NA	1601.11	-0.0735183	0.617576	1463.77	-0.512354	0.00365271	0.276554	0.800535	-0.254608	0.227751
SPAC16E8.12c	I	3523136	3524339	-	png3	gene	ING family homolog Png3 (predicted)	1203	NA	1245.7	-0.0334827	0.876339	791.028	-0.363149	0.116088	-0.0732581	0.999213	-0.0108301	0.978482
SPAC16E8.13	I	3525227	3527875	+	SPAC16E8.13	gene	ubiquitin-protein ligase E3 (predicted)	2648	NA	1568.67	0.0140963	0.952026	679.413	0.124179	0.698011	0.294393	0.893916	0.378562	0.144897
SPAC16E8.14c	I	3526978	3528225	-	tae1	gene	AdoMet dependent proline dimethyltransferase involved in translation Tae1 (predicted)	1247	NA	529.411	-0.125458	0.576857	438.574	-0.0710291	0.861242	-0.197622	0.99556	-0.246178	0.466117
SPAC16E8.15	I	3527949	3529446	+	tif45	gene	translation initiation factor eIF4E 4F complex subunit	1497	NA	4422.88	0.00259803	0.992242	2269.24	0.00305409	0.994684	-0.108955	0.999213	-0.638399	0.000783954
SPAC16E8.16	I	3529970	3532143	+	sua7	gene	transcription factor TFIIB	2173	NA	2123.39	-0.213263	0.030007	828.854	-0.137495	0.654013	0.16258	0.99556	0.883532	6.76636e-05
SPAC16E8.17c	I	3532213	3533673	-	SPAC16E8.17c	gene	succinate-CoA ligase alpha subunit (predicted)	1460	NA	1943.85	-0.102618	0.385347	630.488	-0.178201	0.545879	-0.178055	0.994199	-0.446671	0.0762711
SPAC16E8.18	I	3522650	3522973	-	SPAC16E8.18	gene	Schizosaccharomyces pombe specific protein	323	NA	323.473	0.0942048	0.793048	121.003	-0.267405	0.665401	0.349405	NA	-0.168533	0.798197
SPAC16E8.18c	I	3534358	3535127	-	tam5	gene	Schizosaccharomyces specific protein Tam5	769	NA	495.869	0.112246	0.644941	187.377	0.439738	0.325315	-0.524854	NA	0.898236	0.0205323
SPAC1705.02	I	1568838	1569449	+	SPAC1705.02	gene	human 4F5S homolog	611	NA	1413.55	-0.0625152	0.699192	637.715	0.635128	0.0079147	0.172317	0.99556	-0.0170938	0.969342
SPAC1705.03c	I	1569613	1571567	-	ecm33	gene	cell wall protein Ecm33	1954	NA	20446.3	0.0645947	0.434552	9710.92	0.0850522	0.904183	-0.275989	0.999213	-0.81422	0.112123
SPAC1751.01c	I	377844	384751	-	gti1	gene	gluconate transmembrane transporter inducer Gti1	6907	NA	445.143	0.287069	0.0854764	1334.09	0.179766	0.445578	0.0419943	0.999213	0.405068	0.0474336
SPAC1751.02c	I	384886	386195	-	rsm19	gene	mitochondrial ribosomal protein subunit S19 (predicted)	1309	NA	1495.28	0.0387058	0.84065	428.259	0.00309477	0.996243	-0.198329	0.994199	-0.018288	0.96848
SPAC1751.03	I	386266	387856	+	SPAC1751.03	gene	translation initiation factor eIF3m	1590	NA	9168.42	-0.114463	0.0280449	4813.73	-0.333944	0.0439324	-0.0489389	0.999213	-0.920427	2.79211e-09
SPAC1751.04	I	383580	385433	+	loc1	gene	ribosome biogenesis protein Loc1 (predicted)	1853	NA	663.345	0.0750667	0.775087	545.176	0.0971367	0.784317	-0.0394598	0.999571	0.0677077	0.855716
SPAC1782.01	I	4754862	4760226	+	ecm29	gene	proteasome assembly chaperone Ecm29	5364	NA	7978.15	0.0517445	0.521003	4533.21	-0.0430992	0.864425	-0.0622805	0.999213	-0.00965493	0.975097
SPAC1782.02c	I	4760053	4761239	-	SPAC1782.02c	gene	conserved fungal protein	1186	NA	1128.2	-0.045008	0.841928	523	-0.602501	0.0184735	0.275782	0.947036	-0.446335	0.113692
SPAC1782.03	I	4761230	4763033	+	saf3	gene	splicing associated factor Saf3	1803	NA	712.075	0.121378	0.541511	772.254	0.0879837	0.778374	0.00668776	0.999571	0.358893	0.145821
SPAC1782.04	I	4763020	4764222	+	cox24	gene	mitochondrial mRNA processing protein Cox24/Pet20 (predicted)	1202	NA	1549.06	0.0313375	0.873497	1054.48	-0.306632	0.162812	-0.201763	0.964219	-0.934473	2.2352e-06
SPAC1782.05	I	4764357	4765742	+	ypa2	gene	protein phosphatase type 2A regulator PTPA family Ypa2	1385	NA	911.28	0.186336	0.141428	1263.39	-0.265641	0.243581	0.242305	0.907304	0.353851	0.106707
SPAC1782.06c	I	4765618	4766877	-	phb1	gene	prohibitin Phb1 (predicted)	1259	NA	3382.18	0.0356496	0.785938	4992.21	-0.522208	0.000414836	0.477154	0.137316	-0.692691	9.74671e-06
SPAC1782.07	I	4767042	4767986	+	qcr8	gene	ubiquinol-cytochrome-c reductase complex subunit 7	944	NA	5203.04	-0.0568541	0.543139	3632.83	-0.442399	0.0151298	0.15092	0.990426	-0.662694	0.000300978
SPAC1782.08c	I	4767907	4769529	-	rex3	gene	exonuclease Rex3 (predicted)	1622	NA	2305.06	0.0158745	0.936462	1774.54	-0.245139	0.221301	0.14427	0.990993	-0.318587	0.106214
SPAC1782.09c	I	4769991	4771708	-	clp1	gene	Cdc14-related protein phosphatase Clp1/Flp1	1717	NA	2110.47	-0.0885866	0.444726	1539.96	-0.303631	0.126294	-0.0630189	0.999213	-0.240049	0.261682
SPAC1782.10c	I	4772002	4773217	-	nhp2	gene	box H/ACA snoRNP complex subunit Nhp2	1215	NA	4888.99	0.0107842	0.951557	4521.37	-0.290903	0.115253	0.00837777	0.999571	-0.697547	3.85303e-05
SPAC1782.11	I	4773628	4774653	+	met14	gene	adenylyl-sulfate kinase (predicted)	1025	NA	4660.82	-0.371728	2.98094e-12	2372.29	-0.884369	7.1341e-09	-0.0304391	0.999571	-1.26477	5.56135e-14
SPAC1782.12c	I	4773459	4775369	-	SPAC1782.12c	gene	DUF423 protein	1910	NA	830.653	-0.0078704	0.985396	418.622	0.0732784	0.857592	-0.0767646	0.999213	0.378235	0.217664
SPAC1783.01	I	2187113	2190744	+	SPAC1783.01	gene	methionine synthase reductase (predicted)	3631	NA	1877.99	0.0557324	0.725208	778.655	0.122749	0.692978	-0.0322264	0.999571	0.13307	0.661665
SPAC1783.02c	I	2189354	2190953	-	vps66	gene	acyltransferase (predicted)	1599	NA	1190.7	0.0141152	0.954884	496.957	-0.146746	0.681055	-0.259152	0.96636	-0.13327	0.711763
SPAC1783.03	I	2190850	2193879	+	fta2	gene	CENP-P ortholog Fta2	3029	NA	783.514	0.159441	0.305848	475.869	0.0372512	0.928556	0.0670076	0.999213	0.190096	0.559384
SPAC1783.04c	I	2192037	2193656	-	hst4	gene	Sirtuin family histone deacetylase Hst4	1619	NA	2850.1	-0.0365017	0.809156	1586.95	0.0906654	0.723154	-0.184665	0.964219	-0.132439	0.586725
SPAC1783.05	I	2194820	2199471	+	hrp1	gene	ATP-dependent DNA helicase Hrp1	4651	NA	6010.08	-0.081842	0.259838	4066	-0.360527	0.0322834	0.138488	0.987964	-0.368675	0.0369077
SPAC1783.06c	I	2199327	2200168	-	atg12	gene	autophagy associated ubiquitin-like modifier Atg12	841	NA	273.568	-0.0825693	0.833374	168.788	-0.1298	0.823184	0.318464	NA	0.421709	0.365961
SPAC1783.07c	I	2200353	2203135	-	pap1	gene	transcription factor Pap1/Caf3	2782	NA	4928.16	0.204911	5.6418e-05	2667.23	0.0196436	0.945842	-0.0150535	0.999571	0.10316	0.656045
SPAC1783.08c	I	2203607	2204472	-	rpl1502	gene	60S ribosomal protein L15b (predicted)	865	NA	16547.2	-0.54503	3.1972e-38	7270.34	-0.601616	0.000352018	0.195709	0.948783	-0.937899	1.07117e-07
SPAC1786.01c	I	3028006	3030516	-	ptl2	gene	triacylglycerol lipase ptl2	2510	NA	5836.8	0.0296094	0.851739	3103.63	-0.0482046	0.844373	-0.0352589	0.999213	-0.00579596	0.984737
SPAC1786.02	I	3033828	3037249	+	SPAC1786.02	gene	phospholipase (predicted)	3421	NA	9130.6	-0.410547	4.43833e-11	5749.29	0.113495	0.596184	-0.693915	0.00541772	-1.09527	1.95217e-12
SPAC1786.03	I	3037689	3039659	+	cut11	gene	spindle pole body docking protein Cut11	1970	NA	2119.32	0.0079446	0.972783	995.332	-0.02859	0.939255	-0.383601	0.710714	-0.0647883	0.847517
SPAC1786.04	I	3033456	3033916	-	SPAC1786.04	gene	Schizosaccharomyces pombe specific protein	460	NA	2.3008	3.32037	NA	33.1359	0.297492	0.805654	-0.167439	NA	0.341398	0.769522
SPAC17A2.01	I	3549682	3552067	+	bsu1	gene	high-affinity import carrier for pyridoxine pyridoxal and pyridoxamine Bsu1	2385	NA	3965.3	0.120684	0.2589	14420.7	-1.02183	1.86645e-11	0.6394	0.0362017	-0.533087	0.00396773
SPAC17A2.02c	I	3552290	3554138	-	SPAC17A2.02c	gene	DUF887 family protein	1848	NA	7740.43	-0.0711566	0.447342	1377.35	-0.548831	0.00230718	-0.0715586	0.999213	-1.08563	2.76767e-09
SPAC17A2.03c	I	3554534	3556722	-	vma6	gene	V-type ATPase V0 subunit d (predicted)	2188	NA	5574.8	0.016888	0.902218	1822.87	0.123105	0.593479	-0.212158	0.914216	-0.353641	0.0662561
SPAC17A2.04c	I	3556908	3558514	-	cns1	gene	HSP chaperone complex subunit Cns1 (predicted)	1606	NA	967.231	0.00546454	0.991551	539.463	-0.00954476	0.983918	-0.162497	0.998545	0.0273388	0.944471
SPAC17A2.05	I	3560508	3562931	+	osm1	gene	fumarate reductase Osm1 (predicted)	2423	NA	3657.37	-0.0851962	0.327107	1402.25	-0.0520872	0.857344	-0.12839	0.998545	0.353549	0.0903855
SPAC17A2.06c	I	3562948	3566829	-	vps8	gene	WD repeat protein Vps8 (predicted)	3881	NA	5403.35	0.108613	0.090358	1507.13	-0.0817586	0.762371	0.0994384	0.999213	0.125386	0.622695
SPAC17A2.07c	I	3567223	3567861	-	SPAC17A2.07c	gene	Schizosaccharomyces specific protein	638	NA	786.872	0.052867	0.83127	329.411	-0.190115	0.614405	-0.427844	0.813307	-0.108796	0.791828
SPAC17A2.08c	I	3567982	3569702	-	ntr2	gene	spliceosome complex disassembly protein Ntr2 (predicted)	1720	NA	900.24	0.0738572	0.710225	1981.47	-0.43089	0.0215475	0.395722	0.501448	-0.508136	0.00844826
SPAC17A2.09c	I	3570007	3572345	-	csx1	gene	RNA-binding protein Csx1	2338	NA	3348.28	0.0662198	0.627369	2287.2	-0.387483	0.0753133	0.0113671	0.999571	-0.39939	0.0779155
SPAC17A2.10c	I	3574995	3575687	-	SPAC17A2.10c	gene	Schizosaccharomyces pombe specific protein	692	NA	80.3649	0.115724	0.875889	442.918	-1.24927	4.57098e-07	-0.35928	0.904469	-1.28763	3.2943e-06
SPAC17A2.11	I	3576769	3578782	+	SPAC17A2.11	gene	Schizosaccharomyces pombe specific protein	2013	NA	6.95233	-0.123712	NA	86.4351	-1.0598	0.0370872	0.782643	NA	-1.00002	0.0637976
SPAC17A2.12	I	3578771	3583005	+	rrp1	gene	ATP-dependent DNA helicase/ ubiquitin-protein ligase E3 (predicted)	4234	NA	716.201	0.107295	0.593725	1082.69	-0.305358	0.200058	0.0214207	0.999571	-0.30661	0.212871
SPAC17A2.13c	I	3583128	3584899	-	rad25	gene	14-3-3 protein Rad25	1771	NA	15717.6	0.00736959	0.955615	4637.23	0.110669	0.622624	-0.442668	0.284942	-0.795728	2.1592e-06
SPAC17A2.14	I	3586167	3588777	+	SPAC17A2.14	gene	CorA family magnesium ion transmembrane transporter	2610	NA	4718.19	-0.0635303	0.470483	1438.57	-0.0313076	0.914807	0.0307898	0.999571	-0.392616	0.0512048
SPAC17A5.01	I	1749862	1753167	+	pex6	gene	peroxin-6 (predicted)	3305	NA	2400.66	0.0183878	0.920752	1276.26	0.154594	0.528433	-0.016187	0.999571	0.114783	0.656293
SPAC17A5.02c	I	1753774	1755715	-	dbr1	gene	RNA lariat debranching enzyme Dbr1	1941	NA	1554.2	-0.0814512	0.580454	1185.2	-0.323416	0.129477	0.281852	0.83962	-0.523818	0.0105678
SPAC17A5.03	I	1756016	1757330	+	rpl301	gene	60S ribosomal protein L3	1314	NA	19424.7	-0.889671	1.00211e-100	10265.5	-0.554547	0.00214177	0.103708	0.999213	-0.429014	0.0344005
SPAC17A5.04c	I	1757450	1759202	-	mde10	gene	spore wall assembly ADAM family peptidase Mde10	1752	NA	1105.72	0.12791	0.342615	411.813	0.583764	0.0416108	-0.352189	0.893916	0.2233	0.532008
SPAC17A5.05c	I	1759628	1760371	-	SPAC17A5.05c	gene	conserved fungal protein	743	NA	642.028	0.061988	0.823821	309.873	0.243787	0.514916	-0.0190495	0.999571	0.174113	0.659978
SPAC17A5.06	I	1761552	1764319	+	ptr8	gene	transcription factor TFIIH complex ERCC-3 subunit Ptr8	2767	NA	3240.91	-0.0103941	0.952163	1905.42	-0.00587488	0.98641	-0.0433276	0.999213	0.185607	0.387458
SPAC17A5.07c	I	1764233	1766758	-	ulp2	gene	SUMO deconjugating cysteine peptidase Ulp2 (predicted)	2525	NA	1884.81	0.0227935	0.90581	2215.46	0.0827847	0.729147	0.342526	0.586579	-0.0211386	0.940544
SPAC17A5.08	I	1767372	1768645	+	erp2	gene	COPII-coated vesicle component Erp2/3/4 (predicted)	1273	NA	3148.44	-0.0314965	0.821271	5071.2	-0.152784	0.444943	0.00548331	0.999571	-0.527857	0.00139958
SPAC17A5.09c	I	1768709	1770113	-	glc8	gene	protein phosphatase regulatory subunit Glc8 (predicted)	1404	NA	1261.24	0.111954	0.396724	761.641	0.0125282	0.974814	-0.277459	0.91736	-0.151439	0.622242
SPAC17A5.10	I	1770119	1772023	+	SPAC17A5.10	gene	conserved fungal protein	1904	NA	679.3	0.00115419	0.998172	767.398	-0.297697	0.232204	0.141455	0.999213	0.315185	0.205296
SPAC17A5.11	I	1772925	1774203	+	rec12	gene	meiotic recombination endonuclease Rec12	1278	NA	215.399	-0.0102056	0.991616	192.242	0.547354	0.185625	-0.418136	NA	0.584803	0.159972
SPAC17A5.12	I	1774258	1776351	+	ucp7	gene	UBA/TPR/DNAJ domain protein Ucp7	2093	NA	2603.47	-0.00810184	0.969993	1353.42	-0.0858405	0.747484	-0.0276574	0.999571	-0.335486	0.11575
SPAC17A5.13	I	1776500	1777371	+	fol2	gene	GTP cyclohydrolase Fol2 (predicted)	871	NA	2578.61	-0.149152	0.0987404	1183.86	-0.685164	0.000690643	0.205849	0.976401	-1.29403	5.64554e-10
SPAC17A5.14	I	1778445	1782740	+	exo2	gene	exonuclease II Exo2	4295	NA	7243.8	-0.0654907	0.401259	4000.81	-0.813283	1.11346e-08	-0.0156695	0.999571	-0.179495	0.370283
SPAC17A5.15c	I	1782880	1785113	-	gus1	gene	cytoplasmic glutamate-tRNA ligase gus1 (predicted)	2233	NA	13541.3	-0.181489	3.59955e-05	7856.28	-0.192138	0.312452	-0.182816	0.941844	-0.870998	2.77188e-08
SPAC17A5.16	I	1786379	1790355	+	ftp105	gene	Ubp5 interacting protein Ftp105	3976	NA	3260.08	0.00164569	0.993506	1470.8	-0.0835544	0.763219	-0.0417257	0.99939	0.122207	0.644278
SPAC17A5.18c	I	1751076	1753681	-	rec25	gene	meiotic recombination protein Rec25	2605	NA	533.951	-0.0179429	0.965011	363.173	0.423687	0.200058	-0.209986	0.99556	-0.264357	0.485264
SPAC17A5.19	I	1760784	1761455	+	SPAC17A5.19	gene	Schizosaccharomyces specific protein	671	NA	236.157	-0.00743142	0.992778	143.021	-0.312331	0.548822	0.166398	NA	0.00824638	0.991164
SPAC17C9.01c	I	4498074	4500581	+	nuc2	gene	anaphase-promoting complex TPR lobe subcomplex subunit Apc3	2507	NA	1868.99	0.140931	0.130705	634.181	0.19274	0.510663	-0.0616816	0.999213	0.297839	0.269461
SPAC17C9.02c	I	4496733	4498140	+	lys7	gene	alpha-aminoadipate reductase phosphopantetheinyl transferase Lys7	1407	NA	602.619	0.0409452	0.890839	303.661	-0.293114	0.419632	-0.437059	0.809937	0.451894	0.170066
SPAC17C9.03	I	4491952	4496637	-	tif471	gene	translation initiation factor eIF4G	4685	NA	35355.4	-0.0785287	0.101508	31439.5	-0.358312	0.0165057	-0.0657628	0.999213	-0.935795	5.31927e-11
SPAC17C9.05c	I	4490444	4491942	+	pmc3	gene	mediator complex subunit Pmc3/Med27	1498	NA	540.707	-0.03409	0.915783	298.365	0.358554	0.325077	-0.234637	0.993484	0.424299	0.228105
SPAC17C9.06	I	4488524	4490553	-	sam50	gene	mitochondrial sorting and assembly machinery complex subunit Sam50 (predicted)	2029	NA	2115.71	0.0283071	0.868641	945.631	0.163033	0.548859	-0.0308341	0.999571	-0.0442767	0.888642
SPAC17C9.07	I	4486144	4488205	-	alg8	gene	glucosyltransferase Alg8 (predicted)	2061	NA	2540.01	-0.0668677	0.575907	1820.58	-0.278313	0.159867	0.103655	0.999213	0.280652	0.166522
SPAC17C9.08	I	4484695	4486171	-	pnu1	gene	mitochondrial endodeoxyribonuclease Pnu1	1476	NA	1540.54	-0.0345076	0.854499	1058.08	-0.197617	0.47395	-0.145762	0.999213	0.241037	0.369241
SPAC17C9.09c	I	4483738	4484657	+	tim13	gene	TIM22 inner membrane protein import complex subunit Tim13 (predicted)	919	NA	2003.91	0.032124	0.851739	1352.58	0.173893	0.446613	-0.0927365	0.999213	-0.569449	0.00297117
SPAC17C9.10	I	4481792	4483837	-	stm1	gene	G-protein coupled receptor Stm1	2045	NA	2739.34	0.0099733	0.961321	2517.72	-0.329947	0.057981	0.0944043	0.999213	-0.136956	0.522789
SPAC17C9.11c	I	4480191	4481986	+	SPAC17C9.11c	gene	zf-C2H2 type zinc finger protein/UBA domain protein	1795	NA	992.656	-0.00056091	0.998802	1748.01	0.516327	0.00307645	-0.17053	0.975395	0.549555	0.00292567
SPAC17C9.12	I	4477935	4479970	-	scs22	gene	VAP family protein Scs22	2035	NA	2486.64	-0.0215841	0.915099	2427.92	-0.246163	0.194876	0.213304	0.902408	-0.348071	0.0609369
SPAC17C9.13c	I	4477472	4479000	+	cut8	gene	tethering factor for nuclear proteasome Cut8	1528	NA	2888.58	0.0702356	0.506366	1566.64	0.0846061	0.767244	-0.165597	0.990993	-0.58463	0.00594184
SPAC17C9.14	I	4475785	4476962	-	pex19	gene	Pex19 protein (predicted)	1177	NA	999.691	-0.0132073	0.965973	890.161	-0.220478	0.39625	0.304787	0.834929	0.47016	0.0367092
SPAC17C9.15c	I	4475148	4476658	+	SPAC17C9.15c	gene	Schizosaccharomyces specific protein	1510	NA	1391.18	-0.0404778	0.845002	1131.43	-0.132195	0.600707	-0.182815	0.976401	-0.644309	0.00100299
SPAC17C9.16c	I	4472472	4474744	+	mfs1	gene	MFS family transmembrane transporter Mfs1	2272	NA	6661.65	0.597858	1.8434e-31	1230	-0.691761	0.000310187	0.419065	0.562783	-0.278321	0.24557
SPAC17D4.01	I	4722806	4724645	+	pex7	gene	peroxin-7 (predicted)	1839	NA	31232	0.146507	0.409066	7649.85	2.05518	7.57326e-05	-1.59543	0.202805	-0.415681	0.577502
SPAC17D4.02	I	4724742	4726846	+	cdc45	gene	DNA replication pre-initiation complex subunit Cdc45	2104	NA	1242.59	-0.107023	0.430513	1017.11	-0.0567415	0.857089	0.0448564	0.999213	0.0963996	0.736701
SPAC17D4.03c	I	4726782	4729409	-	cis4	gene	cation diffusion family zinc transmembrane transporter Cis4	2627	NA	2497.15	0.0220483	0.89487	973.971	0.0288906	0.933828	-0.150088	0.99556	-0.0997865	0.729155
SPAC17D4.04	I	4729678	4732140	+	trm401	gene	tRNA (cytosine-5-)-methyltransferase (predicted)	2462	NA	2334.37	-0.0581859	0.655378	1652.84	-0.325202	0.0870221	0.0808131	0.999213	-0.712042	6.45948e-05
SPAC17G6.02c	I	3588615	3590624	-	tco1	gene	RTA1-like protein	2009	NA	0	NA	NA	0	NA	NA	NA	NA	NA	NA
SPAC17G6.03	I	3590440	3595067	+	SPAC17G6.03	gene	phosphoprotein phosphatase (predicted)	4627	NA	1566.35	-0.22548	0.00449422	1809.91	-0.131014	0.606311	-0.360587	0.617697	1.27998	9.56204e-13
SPAC17G6.04c	I	3592994	3596453	-	cpp1	gene	protein farnesyltransferase beta subunit Cpp1	3459	NA	4799.48	0.130541	0.0438262	1759.21	0.349845	0.0760272	-0.116552	0.999213	0.232044	0.293403
SPAC17G6.05c	I	3596387	3598863	-	bro1	gene	BRO1 domain protein Bro1 (predicted)	2476	NA	2523.86	0.0293539	0.854264	1104.05	-0.181638	0.479964	0.0848583	0.999213	0.140118	0.602849
SPAC17G6.06	I	3599034	3599783	+	rps2401	gene	40S ribosomal protein S24 (predicted)	749	NA	13131.9	-0.382101	1.42467e-18	3914.03	-0.361938	0.0275631	0.00310577	0.999571	-0.945488	1.22427e-09
SPAC17G6.07c	I	3599829	3601047	-	use1	gene	SNARE Use1 (predicted)	1218	NA	1433.66	-0.0539943	0.785134	803.87	0.0557683	0.863917	-0.065075	0.999213	-0.126679	0.661011
SPAC17G6.08	I	3601674	3603904	+	pep7	gene	prevacuole/endosomal FYVE tethering component Pep7 (predicted)	2230	NA	1344.53	-0.00209353	0.993506	559.115	0.0349958	0.928556	-0.104361	0.999213	-0.0345777	0.926624
SPAC17G6.09	I	3604045	3605545	+	sec62	gene	ER protein translocation subcomplex subunit Sec62 (predicted)	1500	NA	2958.7	0.0275683	0.857896	1475.27	-0.126443	0.649051	-0.074487	0.999213	-0.412872	0.0692558
SPAC17G6.10	I	3605621	3607454	+	ssr1	gene	SWI/SNF and RSC complex subunit Ssr1	1833	NA	2850.21	-0.00451523	0.985396	1973.87	-0.230502	0.243581	0.0868447	0.999213	-0.377819	0.0438374
SPAC17G6.11c	I	3607395	3611122	-	SPAC17G6.11c	gene	glucosidase (predicted)	3727	NA	5438.27	-0.0126792	0.933786	2174.54	-0.15467	0.57587	-0.259532	0.910053	-0.419857	0.0711315
SPAC17G6.12	I	3612082	3614883	+	cul1	gene	cullin 1	2801	NA	2593.28	-0.027884	0.857823	1298.52	-0.0751962	0.778374	0.181675	0.971064	0.137467	0.576414
SPAC17G6.13	I	3615585	3617100	+	slt1	gene	Schizosaccharomyces specific protein Slt1	1515	NA	2066.38	0.152074	0.086628	2133.44	-0.0424291	0.891058	0.0279073	0.999571	0.160352	0.531204
SPAC17G6.14c	I	3617071	3618932	-	uap56	gene	ATP-dependent RNA helicase Uap56	1861	NA	18294.2	-0.0932257	0.0568607	4801.28	-0.215087	0.298231	-0.239059	0.877355	-1.1245	3.76086e-11
SPAC17G6.15c	I	3618869	3620815	-	SPAC17G6.15c	gene	MTC tricarboxylate transmembrane transporter (predicted)	1946	NA	4123.64	-0.14231	0.0326253	1352.48	-0.419712	0.0283391	0.00585492	0.999571	-0.633732	0.000899202
SPAC17G6.16c	I	3620761	3623784	-	ysh1	gene	mRNA cleavage and polyadenylation specificity factor complex endoribonuclease subunit Ysh1	3023	NA	3347.21	-0.0406911	0.756608	2641.09	-0.221559	0.252104	0.150199	0.979343	-0.206781	0.304306
SPAC17G6.17	I	3623742	3625371	+	pof8	gene	F-box protein Pof8	1629	NA	1381.8	0.0491978	0.809156	291.911	-0.141189	0.734727	-0.0765981	0.999213	-0.0142268	0.980105
SPAC17G8.01c	I	2341251	2343947	-	trl1	gene	tRNA ligase Trl1 (predicted)	2696	NA	2103.38	-0.0297342	0.858985	1038.3	-0.236768	0.310711	0.0337454	0.999571	-0.207344	0.394735
SPAC17G8.02	I	2344065	2346044	+	SPAC17G8.02	gene	uridine ribohydrolase (predicted)	1979	NA	982.081	0.101473	0.540155	434.258	-0.131998	0.709706	0.131721	0.999213	-0.089586	0.811616
SPAC17G8.03c	I	2345981	2347368	-	dpb3	gene	DNA polymerase epsilon interactor Dpb3-like	1387	NA	1534.18	0.0660812	0.683826	1395.72	-0.296641	0.147071	-0.0194284	0.999571	-0.50676	0.00934844
SPAC17G8.04c	I	2348292	2349747	-	arc5	gene	ARP2/3 actin-organizing complex subunit Arc5	1455	NA	3779.97	0.0185017	0.914795	2363.13	0.0607424	0.813364	-0.0505257	0.999213	-0.394899	0.0379749
SPAC17G8.05	I	2350014	2351244	+	med20	gene	mediator complex subunit Med20	1230	NA	586.472	-0.00122837	0.998172	406.072	-0.275518	0.385131	-0.0699057	0.999213	-0.0477879	0.904366
SPAC17G8.06c	I	2351150	2353472	-	SPAC17G8.06c	gene	dihydroxy-acid dehydratase (predicted)	2322	NA	12538.7	-0.267328	1.93301e-10	10341.4	-0.597421	6.47771e-06	0.0684658	0.999213	-0.130652	0.486209
SPAC17G8.07	I	2354127	2355211	+	yaf9	gene	YEATS family histone acetyltransferase subunit Yaf9	1084	NA	1303.25	-0.122169	0.318463	1049.21	0.130569	0.62923	-0.293163	0.839443	0.122066	0.656045
SPAC17G8.08c	I	2355278	2356601	-	SPAC17G8.08c	gene	human TMEM165 homolog implicated in calcium tranport	1323	NA	2672.76	-0.0393363	0.809156	965.172	-0.40854	0.0531732	0.207303	0.959105	-0.756079	0.000224151
SPAC17G8.09	I	2357302	2358388	+	shg1	gene	Set1C complex subunit Shg1	1086	NA	389.343	0.148927	0.585701	455.07	-0.0688785	0.86052	-0.104675	0.999213	0.103323	0.776588
SPAC17G8.10c	I	2358028	2359871	-	dma1	gene	mitotic spindle checkpoint ubiquitin ligase Dma1	1843	NA	1142.05	0.222597	0.0269081	625.318	-0.00364154	0.995131	0.0384532	0.999571	0.0768365	0.827201
SPAC17G8.11c	I	2360172	2362268	-	imt3	gene	mannosyltransferase Imt3	2096	NA	2617.12	0.0452997	0.748946	1129.24	-0.24063	0.326338	-0.0890877	0.999213	0.0506712	0.867811
SPAC17G8.12	I	2363316	2367055	+	sec3	gene	exocyst complex subunit Sec3	3739	NA	2145.11	0.0340272	0.858627	1228.06	0.0623086	0.832776	-0.219691	0.946193	-0.0124795	0.97297
SPAC17G8.13c	I	2363499	2367108	-	mst2	gene	histone acetyltransferase Mst2	3609	NA	1674.61	-0.0251587	0.914488	1446.38	-0.256857	0.223744	0.496282	0.251034	0.0260183	0.930157
SPAC17G8.14c	I	2367140	2370652	-	pck1	gene	protein kinase C (PKC)-like Pck1	3512	NA	3667.95	-0.00994254	0.95222	1443.02	-0.11737	0.645229	0.177433	0.976401	-0.141821	0.566442
SPAC17G8.15	I	2348008	2348451	+	wip1	gene	Cenp-W ortholog	443	NA	237.243	0.132215	0.734158	383.539	0.037792	0.935773	0.0478364	0.999571	-0.353293	0.289228
SPAC17H9.01	I	2000656	2004811	+	cid16	gene	poly(A) polymerase Cid16 (predicted)	4155	NA	3620.28	0.0105484	0.951557	2022.09	0.133802	0.568885	-0.173092	0.972072	0.300673	0.13737
SPAC17H9.02	I	2004745	2008108	+	mtl1	gene	TRAMP complex ATP-dependent RNA helicase (predicted)	3363	NA	4453.06	0.123152	0.0714171	2509.9	-0.0859554	0.712312	0.0744995	0.999213	-0.417514	0.020061
SPAC17H9.03c	I	2008096	2009331	-	rdl1	gene	RAD51D-like protein 1	1235	NA	555.454	0.148014	0.449607	217.813	-0.00192242	0.997945	-0.04343	NA	0.551982	0.145195
SPAC17H9.04c	I	2009345	2011903	-	SPAC17H9.04c	gene	RNA-binding protein	2558	NA	3727.25	-0.0976209	0.226622	3942.67	-0.450589	0.00296145	0.0555913	0.999213	-0.496211	0.00210419
SPAC17H9.05	I	2012859	2016204	+	ebp2	gene	rRNA processing protein Ebp2 (predicted)	3345	NA	4445.83	0.00517905	0.980199	3292.63	-0.24972	0.157595	0.15586	0.971192	-0.605206	0.000178301
SPAC17H9.06c	I	2014063	2016932	-	SPAC17H9.06c	gene	conserved eukaryotic protein	2869	NA	773	-0.0265124	0.922336	1072.01	-0.120082	0.687636	0.0545565	0.999213	0.779601	0.000294186
SPAC17H9.07	I	2016297	2017627	+	SPAC17H9.07	gene	signal recognition particle subunit Srp21 (predicted)	1330	NA	1505.86	0.0446639	0.803017	1529.31	-0.368584	0.0503789	0.115548	0.999213	-0.1605	0.483775
SPAC17H9.08	I	2017807	2020483	+	SPAC17H9.08	gene	mitochondrial coenzyme A transmembrane transporter (predicted)	2676	NA	1154.56	0.100692	0.514931	1063.59	-0.1489	0.564355	-0.067435	0.999213	0.395974	0.0652375
SPAC17H9.09c	I	2019462	2020669	-	ras1	gene	GTPase Ras1	1207	NA	1625.75	-0.0529561	0.755526	826.788	-0.386778	0.0843615	0.0793174	0.999213	-0.484445	0.0318179
SPAC17H9.10c	I	2020968	2024999	-	ddb1	gene	damaged DNA binding protein Ddb1	4031	NA	5512.06	0.0243843	0.846181	1678.04	0.138683	0.549343	-0.07671	0.999213	-0.141193	0.545435
SPAC17H9.11	I	2025054	2026052	+	gmf1	gene	cofilin/tropomyosin family Glia Maturation Factor homolog Gmf1	998	NA	1591.35	0.036634	0.842046	716.926	0.335185	0.166609	-0.407444	0.648135	-0.413433	0.0922316
SPAC17H9.12c	I	2025955	2027090	-	SPAC17H9.12c	gene	mitochondrial cytochrome c-heme linkage protein Cyc2 (predicted)	1135	NA	3543.16	-0.0827118	0.360103	855.33	-0.225585	0.401403	0.0796576	0.999213	-0.661466	0.003877
SPAC17H9.13c	I	2027208	2029000	-	SPAC17H9.13c	gene	glutamate 5-kinase (predicted)	1792	NA	2914.04	-0.0659386	0.556225	1660.23	-0.10582	0.671934	-0.120527	0.999213	-0.246547	0.253431
SPAC17H9.14c	I	2029143	2030361	-	pdi2	gene	protein disulfide isomerase	1218	NA	14452.5	-0.0117067	0.918927	2661.62	-0.0645425	0.797442	0.107836	0.999213	-0.718913	3.94818e-05
SPAC17H9.16	I	2031074	2032221	+	tom22	gene	mitochondrial TOM complex subunit Tom22 (predicted)	1147	NA	3222.9	-0.123705	0.115124	2663.24	-0.464668	0.00397363	-0.0422511	0.999213	-0.561836	0.00093308
SPAC17H9.17c	I	2032009	2033308	-	mdm10	gene	ERMES complex subunit Mdm10 (predicted)	1299	NA	678.896	0.168369	0.28172	188.131	-0.162812	0.75063	-0.136868	NA	0.0759876	0.88847
SPAC17H9.18c	I	2033638	2033955	-	SPAC17H9.18c	gene	conserved fungal protein	317	NA	5.39129	0.596875	NA	7.45165	1.18275	NA	-1.87802	NA	1.83237	NA
SPAC17H9.19c	I	2033768	2035673	-	cdt2	gene	WD repeat protein Cdt2	1905	NA	889.074	0.225086	0.0525538	700.015	-0.145753	0.651229	1.21287	0.000663907	-1.90997	1.30536e-15
SPAC17H9.20	I	2036327	2040544	+	psc3	gene	mitotic cohesin complex non-SMC subunit Psc3	4217	NA	2400.24	0.0995687	0.341978	609.345	0.185544	0.545006	-0.137553	0.999213	-0.19502	0.526047
SPAC1805.01c	I	2770615	2773500	-	ppk6	gene	serine/threonine protein kinase Ppk6 (predicted)	2885	NA	2635.6	0.0397155	0.782987	1913.73	-0.00638117	0.985876	-0.0885035	0.999213	0.046585	0.861134
SPAC1805.02c	I	2773786	2774994	-	etf2	gene	electron transfer flavoprotein beta subunit EtfB (predicted)	1208	NA	3941.37	-0.0806188	0.341978	1254.68	-0.646332	0.000663051	-0.0274702	0.999571	-0.564754	0.00717373
SPAC1805.03c	I	2775105	2777120	-	trm13	gene	tRNA 2'-O-methyltransferase Trm13 (predicted)	2015	NA	532.118	-0.016248	0.966683	338.675	0.141116	0.723918	0.254393	0.979191	0.328009	0.340935
SPAC1805.04	I	2775128	2781053	+	nup132	gene	nucleoporin Nup132	5925	NA	4731.67	-0.0207969	0.877385	2642.67	-0.0694268	0.772735	0.00139864	0.999571	-0.169061	0.425187
SPAC1805.05	I	2781154	2783133	+	cki3	gene	serine/threonine protein kinase Cki3	1979	NA	6140.65	-0.0319449	0.781472	2886.94	-0.294709	0.129888	-0.0701814	0.999213	-0.883462	4.44692e-07
SPAC1805.06c	I	2783547	2785086	-	hem2	gene	porphobilinogen synthase Hem2 (predicted)	1539	NA	3437.75	-0.00239632	0.992934	928.985	0.126822	0.6594	-0.144355	0.999213	-0.636326	0.00439317
SPAC1805.07c	I	2785159	2786344	-	dad2	gene	DASH complex subunit Dad2	1185	NA	393.673	-0.0151405	0.977097	283.661	-0.142989	0.739868	-0.0904275	0.999213	0.526052	0.119486
SPAC1805.08	I	2788022	2788718	+	dlc1	gene	dynein light chain Dlc1	696	NA	2675.38	0.00844714	0.965973	883.46	0.12998	0.674475	-0.180787	0.993171	0.00155337	0.997331
SPAC1805.09c	I	2790112	2791285	-	fmt1	gene	mitochondrial methionyl-tRNA formyltransferase Fmt1 (predicted)	1173	NA	201.545	-0.104334	0.839038	458.053	-0.540675	0.0535803	0.286832	0.946193	0.891081	0.00060934
SPAC1805.10	I	2791137	2794932	+	SPAC1805.10	gene	Schizosaccharomyces specific protein	3795	NA	973.373	0.0565423	0.789451	1463.15	-0.00915649	0.979052	0.135897	0.99556	0.194059	0.397529
SPAC1805.11c	I	2792839	2793544	-	rps2602	gene	40S ribosomal protein S26 (predicted)	705	NA	24260.3	-0.511856	2.6375e-39	2780.56	-0.415774	0.060121	0.108125	0.999213	-0.187839	0.483779
SPAC1805.12c	I	2794057	2794801	-	uep1	gene	ribosomal-ubiquitin fusion protein Ubi2	744	NA	10552.5	-0.486569	4.33179e-35	3907.91	-0.542463	0.000675612	0.228448	0.881165	-0.934336	1.52665e-08
SPAC1805.13	I	2794903	2795753	+	rpl14	gene	60S ribosomal protein L14 (predicted)	850	NA	30970	-0.427506	8.19071e-34	3134.18	-0.446818	0.0513189	0.17398	0.993484	-0.730427	0.00115296
SPAC1805.14	I	2795957	2797948	+	SPAC1805.14	gene	Schizosaccharomyces specific protein	1991	NA	1707.07	-0.0244382	0.904639	1101.45	-0.128861	0.621874	-0.0387152	0.999571	-0.579526	0.00489205
SPAC1805.15c	I	2797871	2800406	-	pub2	gene	HECT-type ubiquitin-protein ligase E3 Pub2	2535	NA	1216.02	0.184446	0.138815	1136.43	0.181337	0.465241	-0.158373	0.990993	0.689004	0.000520942
SPAC1805.16c	I	2800577	2802126	-	SPAC1805.16c	gene	purine nucleoside phosphorylase (predicted)	1549	NA	4853.36	0.997876	1.33992e-47	1130.1	-0.114862	0.678082	-0.142605	0.99556	0.55869	0.00710221
SPAC1805.17	I	2803886	2808253	+	crm1	gene	importin family nuclear export receptor Crm1	4367	NA	11018.8	0.0428808	0.628751	4554.3	-0.200846	0.310711	-0.127302	0.99556	-0.36492	0.0449437
SPAC1805.18	I	2789090	2789377	+	new2	gene	Schizosaccharomyces specific protein New2	287	NA	739.912	-0.0730772	0.769499	515.835	-0.20521	0.512002	-0.194379	0.993484	-0.228832	0.460792
SPAC1834.01	I	4691803	4693738	+	sup45	gene	translation release factor eRF1	1935	NA	7428.86	-0.0981089	0.0972434	3225.44	-0.198837	0.296035	-0.212611	0.893916	-0.906676	1.05921e-08
SPAC1834.02	I	4693681	4698606	+	aro1	gene	pentafunctional aromatic polypeptide Aro1 (predicted)	4925	NA	19664.8	-0.204784	6.11763e-07	12131	-0.27898	0.0752134	-0.0140415	0.999571	-0.241755	0.149906
SPAC1834.03c	I	4698773	4699544	-	hhf1	gene	histone H4 h4.1	771	NA	14633.7	0.213014	0.000820648	1934.43	0.315217	0.103431	-0.91045	0.000457831	-1.25157	6.33013e-13
SPAC1834.04	I	4699691	4700560	+	hht1	gene	histone H3 h3.1	869	NA	17887.7	0.170602	0.00171096	2594.88	0.355722	0.07343	-0.863432	0.00225696	-1.42233	3.4615e-15
SPAC1834.05	I	4702256	4704743	+	alg9	gene	mannosyltransferase complex subunit Alg9 (predicted)	2487	NA	3269.09	-0.0902927	0.311872	1646.73	-0.367747	0.0482472	-0.117641	0.999213	-0.581826	0.00150661
SPAC1834.06c	I	4704488	4706031	-	pmo25	gene	mo25 family protein Pmo25	1543	NA	1639.39	0.0962445	0.422063	457.484	-0.0153317	0.973305	0.0348318	0.999571	-0.118758	0.752345
SPAC1834.07	I	4706793	4709252	+	klp3	gene	kinesin-like protein Klp3	2459	NA	1247.86	0.0879205	0.569668	1580.04	0.321249	0.10487	-0.175505	0.971064	0.572919	0.00206492
SPAC1834.08	I	4709727	4715261	+	mak1	gene	histidine kinase Mak1	5534	NA	6827.86	-0.0995758	0.0929411	3858.55	-0.471304	0.0024534	0.126654	0.993484	0.186823	0.338545
SPAC1834.09	I	4716549	4717760	+	mug51	gene	variant protein kinase 19 family protein	1211	NA	534.983	0.0944748	0.718097	278.672	-0.00112666	0.998301	0.0352635	0.999571	0.82868	0.0101274
SPAC1834.10c	I	4717677	4718455	-	SPAC1834.10c	gene	mitochondrial proton-transporting ATP synthase complex assembly protein (predicted)	778	NA	986.602	-0.0190368	0.942639	368.871	0.158626	0.683172	-0.38368	0.874767	-0.0733013	0.861668
SPAC1834.11c	I	4718513	4721597	-	sec18	gene	secretory pathway protein Sec18 (predicted)	3084	NA	8075.41	0.131776	0.0163273	3874.17	0.262115	0.157945	-0.174439	0.955382	0.259492	0.177804
SPAC1834.13	I	4722348	4722584	-	SPAC1834.13	gene	dubious	236	NA	5.04477	-0.70917	NA	23.9117	0.276882	NA	-0.167204	NA	0.112836	NA
SPAC1851.02	I	4500526	4501673	+	slc1	gene	1-acylglycerol-3-phosphate O-acyltransferase Slc1 (predicted)	1147	NA	3806.64	-0.065491	0.499484	592.921	0.182604	0.622624	-0.407628	0.83962	-0.684875	0.0234641
SPAC1851.03	I	4502333	4505734	+	ckb1	gene	CK2 family regulatory subunit Ckb1	3401	NA	3427.76	-0.011716	0.946313	1553.37	0.0589234	0.837321	0.100043	0.999213	-0.421067	0.0440075
SPAC1851.04c	I	4503486	4506928	-	ric1	gene	Ypt/Rab-specific guanyl-nucleotide exchange factor (GEF) subunit Ric1	3442	NA	3028.98	0.00480351	0.985396	1297.81	-0.0136186	0.96901	0.0272413	0.999571	0.205729	0.420283
SPAC186.01	I	5527462	5528959	+	pfl9	gene	cell surface glycoprotein (predicted) DIPSY family	1497	NA	88.2143	-0.165282	0.809767	134.994	0.565465	0.265618	0.221158	NA	-0.148444	0.821876
SPAC186.02c	I	5529851	5531144	-	SPAC186.02c	gene	hydroxyacid dehydrogenase (predicted)	1293	NA	14.6083	-0.220228	0.906037	102.966	0.678707	0.202578	0.153692	NA	-0.180732	0.797749
SPAC186.03	I	5535061	5536432	+	SPAC186.03	gene	L-asparaginase (predicted)	1371	NA	19.9474	-0.80642	0.396287	63.2648	0.143826	0.879798	1.20767	NA	-0.351805	0.676085
SPAC186.04c	I	5538480	5539516	-	SPAC186.04c	gene	N-terminal of transmembrane channel truncated	1036	NA	12.019	1.33174	0.315663	114.906	1.0413	0.0443833	-0.721815	NA	0.691815	0.228249
SPAC186.05c	I	5540032	5541502	-	SPAC186.05c	gene	human TMEM165 homolog implicated in calcium transport	1470	NA	69.6667	2.07868	1.12131e-09	212.492	-0.713454	0.0559628	-1.26679	NA	1.57604	1.46414e-06
SPAC186.06	I	5542290	5543031	+	SPAC186.06	gene	ER unfolded protein response protein (predicted)	741	NA	10.8456	1.87801	0.120478	152.085	-1.04227	0.0173331	-1.58687	NA	1.84317	2.55075e-06
SPAC186.07c	I	5545615	5546613	-	SPAC186.07c	gene	hydroxyacid dehydrogenase (predicted)	998	NA	4.43126	-0.463965	NA	85.2741	0.669877	0.306928	0.121765	NA	0.0825563	0.926514
SPAC186.08c	I	5548884	5550012	-	SPAC186.08c	gene	L-lactate dehydrogenase (predicted)	1128	NA	3.29151	-0.868299	NA	95.8427	0.278738	0.704352	0.816069	NA	-0.43284	0.540081
SPAC186.09	I	5552811	5554529	+	SPAC186.09	gene	pyruvate decarboxylase (predicted)	1718	NA	6.11001	-0.181776	NA	146.091	0.942295	0.0312402	0.285427	NA	-0.127443	0.846124
SPAC18B11.02c	I	313974	315335	+	SPAC18B11.02c	gene	tRNA pseudouridine synthase (predicted)	1361	NA	1190.06	-0.0728705	0.692145	635.269	0.0671277	0.841226	-0.133078	0.999213	-0.480078	0.0505999
SPAC18B11.03c	I	311920	314040	+	SPAC18B11.03c	gene	N-acetyltransferase (predicted)	2120	NA	873.509	0.0316902	0.904145	543.165	0.187256	0.564355	0.0559073	0.999213	0.695405	0.00613629
SPAC18B11.04	I	310157	311712	-	ncs1	gene	neuronal calcium sensor related protein Ncs1	1555	NA	1745.11	-0.021082	0.915381	585.775	0.264231	0.369941	-0.0606987	0.999213	0.139901	0.673156
SPAC18B11.05	I	308138	310034	-	gpi18	gene	pig-V dolichyl-phosphate-mannose-glycolipid alpha-mannosyltransferase (predicted)	1896	NA	1600.12	0.102856	0.394643	788.99	-0.0818634	0.795494	-0.0161936	0.999571	0.464434	0.0474603
SPAC18B11.06	I	306764	308031	-	lcp5	gene	U3 snoRNP-associated protein Lcp5 (predicted)	1267	NA	1045.28	-0.0598054	0.79185	570.496	0.0278872	0.945064	0.136939	0.999213	-0.235353	0.426986
SPAC18B11.07c	I	305602	306762	+	rhp6	gene	Rad6 homolog ubiquitin conjugating enzyme E2 Rhp6	1160	NA	1856.56	0.0238427	0.904639	944.346	-0.177144	0.543069	-0.0721688	0.999213	-0.102347	0.747202
SPAC18B11.08c	I	304355	305168	+	SPAC18B11.08c	gene	conserved fungal protein	813	NA	1150.1	-0.0721888	0.672153	361.889	-0.146162	0.729537	-0.0952344	0.999213	-0.81184	0.0126956
SPAC18B11.09c	I	303004	304161	+	SPAC18B11.09c	gene	serine O-acetyltransferase activity (predicted)	1157	NA	584.492	0.353722	0.00707605	234.523	-0.285666	0.509117	0.763932	NA	0.464519	0.224683
SPAC18B11.10	I	299278	301837	-	tup11	gene	transcriptional corepressor Tup11	2559	NA	2488.56	-0.0688417	0.57771	1566.31	-0.313173	0.107897	0.0627027	0.999213	-0.406841	0.0355824
SPAC18B11.11	I	294591	299154	-	SPAC18B11.11	gene	GTPase activating protein (predicted)	4563	NA	2828.95	0.00576242	0.980199	1124.63	-0.0118122	0.971226	-0.0561284	0.999213	0.365078	0.0887894
SPAC18G6.01c	I	2208991	2210790	-	SPAC18G6.01c	gene	chalcone related protein family	1799	NA	1240.5	0.102496	0.48585	560.007	0.288104	0.318007	-0.0250288	0.999571	0.259699	0.382822
SPAC18G6.02c	I	2210810	2214664	-	chp1	gene	chromodomain protein Chp1	3854	NA	1791.25	0.0122731	0.960122	1556.47	-0.0830866	0.747519	0.162896	0.979191	0.384858	0.0521797
SPAC18G6.03	I	2215635	2217134	+	ypt3	gene	GTPase Ypt3	1499	NA	7464.98	-0.0528554	0.51756	4607.09	-0.219542	0.22194	0.04719	0.999213	-1.06774	2.31903e-12
SPAC18G6.04c	I	2217019	2219065	-	shm2	gene	serine hydroxymethyltransferase Shm2 (predicted)	2046	NA	3956.76	-0.0915274	0.262421	1991.09	-0.948085	7.92148e-10	0.248087	0.859499	-0.647181	0.000325359
SPAC18G6.05c	I	2219135	2227378	-	gcn1	gene	translation elongation regulator Gcn1 (predicted)	8243	NA	15396.7	-0.0872269	0.0893152	11631.8	-0.502646	0.000535088	0.273344	0.683058	-0.195124	0.289228
SPAC18G6.06	I	2228922	2230058	+	utp11	gene	U3 snoRNP-associated protein Utp11 (predicted)	1136	NA	1085.27	-0.0249474	0.920981	1830.59	-0.540077	0.00164711	0.398714	0.468898	-0.650162	0.000349225
SPAC18G6.07c	I	2229963	2231496	-	mra1	gene	rRNA (pseudouridine) methyltransferase Mra1	1533	NA	2672.61	-0.0750228	0.476506	1623.88	-0.40815	0.0464567	0.380785	0.613991	-0.906332	3.46985e-06
SPAC18G6.09c	I	2231661	2234214	-	SPAC18G6.09c	gene	Schizosaccharomyces specific protein	2553	NA	4033.66	0.0357213	0.813017	3416.53	-0.417207	0.0177138	0.1197	0.998235	0.500258	0.0053916
SPAC18G6.10	I	2234262	2236773	+	lem2	gene	LEM domain protein Heh1/Lem2	2511	NA	1788.69	0.0458828	0.783031	1591.25	-0.361829	0.0552623	0.0549789	0.999213	-0.0594938	0.823565
SPAC18G6.11c	I	2236712	2239308	-	rrn3	gene	ribosomal DNA (rDNA) transcription factor Rrn3	2596	NA	3536.46	0.15383	0.0238671	1186.5	0.129773	0.617588	0.139223	0.99556	-0.242905	0.303268
SPAC18G6.12c	I	2239252	2240546	-	SPAC18G6.12c	gene	ThiJ domain protein (predicted)	1294	NA	846.125	0.0197297	0.949462	476.582	0.0495894	0.900471	-0.240195	0.976401	-0.0916303	0.807683
SPAC18G6.13	I	2241013	2241357	+	SPAC18G6.13	gene	Schizosaccharomyces specific protein	344	NA	215.971	-0.112415	0.786532	270.768	0.13925	0.764497	-0.347601	0.952068	0.400811	0.303086
SPAC18G6.14c	I	2241748	2242554	-	rps7	gene	40S ribosomal protein S7 (predicted)	806	NA	29377.6	-0.434474	9.09207e-27	8167.12	-0.512304	0.0118836	0.181115	0.979588	-0.910399	6.35588e-06
SPAC18G6.15	I	2243558	2245220	+	mal3	gene	EB1 family Mal3	1662	NA	2276.72	-0.135469	0.124338	3784.26	-0.421	0.00816324	0.116915	0.99556	-0.275269	0.129422
SPAC1952.01	I	4967939	4969888	+	gab1	gene	Pig-U Gab1 (predicted)	1949	NA	1126.78	-0.0223144	0.926274	514.72	-0.157684	0.635363	-0.0837341	0.999213	-0.00647756	0.988443
SPAC1952.02	I	4969822	4970737	+	tma23	gene	ribosome biogenesis protein Tma23 (predicted)	915	NA	1187.43	0.0831309	0.631353	862.147	-0.110692	0.706958	0.0216341	0.999571	-0.810381	0.000196228
SPAC1952.03	I	4970821	4972306	+	otu2	gene	ubiquitin specific cysteine protease OTU family Otu2	1485	NA	726.772	0.0554548	0.819948	2059.36	-0.0458034	0.86333	0.186841	0.952068	-0.426581	0.0218631
SPAC1952.04c	I	4972426	4973471	-	SPAC1952.04c	gene	conserved fungal protein	1045	NA	470.716	0.123307	0.671515	407.672	-0.167952	0.642578	0.0845963	0.999213	0.333578	0.28858
SPAC1952.05	I	4973601	4975698	+	gcn5	gene	SAGA complex histone acetyltransferase catalytic subunit Gcn5	2097	NA	1739.85	-0.0699079	0.637586	1034.38	-0.275296	0.234835	0.1178	0.999213	0.0269276	0.934724
SPAC1952.06c	I	4975630	4978148	-	SPAC1952.06c	gene	spliceosomal complex subunit (predicted)	2518	NA	1561.48	-0.0287736	0.884027	1225.29	-0.0218732	0.945787	-0.0232639	0.999571	-0.413324	0.0442487
SPAC1952.07	I	4978592	4980303	+	rad1	gene	checkpoint clamp complex protein Rad1	1711	NA	728.166	-0.0982313	0.611887	874.63	-0.587961	0.00587491	0.246346	0.936468	0.440713	0.058851
SPAC1952.08c	I	4978273	4981008	-	SPAC1952.08c	gene	pyridoxamine 5'-phosphate oxidase (predicted)	2735	NA	2906.27	0.080572	0.444599	1869.26	-0.213046	0.292158	0.0282575	0.999571	-0.497751	0.00583686
SPAC1952.09c	I	4981215	4984035	-	SPAC1952.09c	gene	acetyl-CoA hydrolase (predicted)	2820	NA	2438.29	0.00330475	0.992216	2962.99	-0.175518	0.416774	-0.0874084	0.999213	0.494368	0.00662417
SPAC1952.10c	I	4984297	4986605	-	SPAC1952.10c	gene	conserved fungal protein	2308	NA	888.625	0.0299126	0.914488	322.696	0.0966232	0.8198	-0.091748	0.999213	0.0234592	0.962335
SPAC1952.11c	I	4986541	4989670	-	ure2	gene	urease Ure2	3129	NA	6320.9	-0.0724091	0.374591	2947.78	-0.0715596	0.763017	-0.070056	0.999213	0.11577	0.602849
SPAC1952.12c	I	4989725	4991010	-	csn71	gene	COP9/signalosome complex subunit 7a (predicted)	1285	NA	620.575	-0.0170623	0.960857	253.819	0.00608533	0.994236	0.0972132	NA	0.189456	0.664236
SPAC1952.13	I	4991106	4993629	+	ned1	gene	lipin Ned1	2523	NA	2000.86	0.0868755	0.447342	1316.76	0.0931465	0.729147	-0.0447243	0.999213	0.449139	0.0293828
SPAC1952.14c	I	4993624	4994533	-	mrpl25	gene	mitochondrial ribosomal protein subunit L25 (predicted)	909	NA	935.661	0.0205408	0.938532	420.054	-0.592931	0.0384666	0.378807	0.868019	-0.436316	0.165819
SPAC1952.15c	I	4994792	4997222	-	rec24	gene	meiotic recombination protein Rec24	2430	NA	88.8104	0.308554	0.543139	317.712	0.170308	0.709713	0.0538805	0.999571	0.735192	0.0345041
SPAC1952.16	I	4995327	5000816	+	rga9	gene	RhoGAP GTPase activator towards Rho/Rac/Cdc42-like small GTPases (predicted)	5489	NA	2134.96	0.0193348	0.918186	1659.44	-0.0788233	0.754559	-0.0845154	0.999213	0.00806893	0.981599
SPAC1952.17c	I	4999993	5002396	-	SPAC1952.17c	gene	GTPase activating protein (predicted)	2403	NA	1066.37	-0.0345492	0.886812	821.134	0.211806	0.446092	0.128777	0.999213	0.616059	0.00730795
SPAC19A8.01c	I	2490084	2494363	+	sec73	gene	guanyl-nucleotide exchange factor Sec73 (predicted)	4279	NA	2682.18	0.00812096	0.96739	1965.61	-0.208132	0.329657	-0.208075	0.934558	-0.0328137	0.904452
SPAC19A8.02	I	2485083	2489081	-	SPAC19A8.02	gene	pleckstrin homology domain protein	3998	NA	4451.2	-0.00210839	0.992934	2478.13	0.0211284	0.940485	-0.0221374	0.999571	0.0849374	0.713562
SPAC19A8.03	I	2482408	2484948	-	ymr1	gene	phosphatidylinositol-3-phosphatase myotubularin family (predicted)	2540	NA	2589.57	0.0561648	0.65544	2039.44	-0.0457734	0.873894	-0.318988	0.71308	0.113458	0.651294
SPAC19A8.04	I	2480065	2482210	-	erg5	gene	C-22 sterol desaturase Erg5	2145	NA	22940	-0.119108	0.0123015	13395.2	-0.352103	0.034889	-0.519456	0.0912517	-0.391108	0.0236232
SPAC19A8.05c	I	2477864	2480031	+	sst4	gene	sorting receptor for ubiquitinated membrane proteins ESCRT 0 complex subunit Sst4	2167	NA	1812.74	0.174464	0.0389075	1208.86	0.135155	0.601278	-0.00251445	0.999571	0.510586	0.0118497
SPAC19A8.06	I	2475940	2477174	-	SPAC19A8.06	gene	short chain dehydrogenase (predicted)	1234	NA	1527.54	0.0638751	0.708394	2015.21	0.118638	0.680512	0.156234	0.99556	0.129209	0.647905
SPAC19A8.07c	I	2474620	2475765	+	imp4	gene	U3 snoRNP-associated protein Imp4 (predicted)	1145	NA	1120.73	-0.0561655	0.775931	650.8	-0.0578914	0.866674	-0.0222388	0.999571	-0.574586	0.016214
SPAC19A8.08	I	2468576	2472061	-	upf2	gene	nonsense-mediated decay protein Upf2	3485	NA	3829.87	0.00124056	0.993999	2383.84	-0.336984	0.0646756	0.149543	0.984012	-0.0192719	0.945858
SPAC19A8.09	I	2467781	2468393	-	yos1	gene	ER to Golgi transport protein Yos1 (predicted)	612	NA	483.466	0.0223389	0.951557	433.183	-0.0480133	0.907044	0.510719	0.599605	-0.03836	0.926624
SPAC19A8.10	I	2465369	2467346	-	rfp1	gene	SUMO-targeted ubiquitin-protein ligase subunit Rfp1	1977	NA	1065.74	0.192916	0.0974668	367.852	0.424869	0.189814	-0.277511	0.968865	0.703967	0.0195715
SPAC19A8.11c	I	2462251	2467428	+	SPAC19A8.11c	gene	conserved eukaryotic protein	5177	NA	1233.63	0.123252	0.429103	1012.46	0.0450084	0.886695	-0.00431337	0.999571	0.130682	0.625313
SPAC19A8.12	I	2462202	2465087	-	dcp2	gene	mRNA decapping complex catalytic subunit Dcp2	2885	NA	2850.66	-0.105876	0.212485	2057.52	-0.268578	0.191765	-0.063927	0.999213	-0.180881	0.43139
SPAC19A8.13	I	2461151	2462268	-	usp101	gene	U1 snRNP-associated protein Usp101	1117	NA	1391.02	0.0028369	0.992934	1460.28	-0.0777903	0.763949	0.0962234	0.999213	-0.78792	1.96677e-05
SPAC19A8.14	I	2460189	2461046	-	pth2	gene	mitochondrial aminoacyl-tRNA hydrolase Pth2 (predicted)	857	NA	1096.95	-0.093259	0.565564	615.096	-0.0319167	0.935543	-0.00232827	0.999571	-0.886851	0.000216004
SPAC19A8.15	I	2457495	2459817	-	trp2	gene	tryptophan synthase (predicted)	2322	NA	15416.1	-0.205299	2.77338e-07	7632.98	-0.133391	0.496337	0.0313343	0.99939	-0.467929	0.003703
SPAC19A8.16	I	2472433	2472961	-	prl65	gene	conserved fungal protein	528	NA	102.855	0.223445	0.688385	1575.71	0.820919	0.0413669	0.698234	0.432815	5.03503	2.34398e-64
SPAC19B12.01	I	4875418	4878120	+	SPAC19B12.01	gene	TPR repeat protein TTC27 family	2702	NA	2993.72	-0.157838	0.0311841	1718.66	0.0793819	0.763017	-0.0589223	0.999213	-0.349925	0.0924123
SPAC19B12.02c	I	4878579	4880798	-	gas1	gene	cell wall protein Gas1 13-beta-glucanosyltransferase (predicted)	2219	NA	20482.9	0.0540534	0.44265	9914.51	-0.0494188	0.943585	0.0465262	0.999571	-1.0466	0.0149299
SPAC19B12.03	I	4882814	4889915	+	bgs3	gene	13-beta-glucan synthase subunit Bgs3	7101	NA	13741	-0.0314196	0.721576	4866.04	-0.268701	0.148666	-0.166081	0.970326	-0.670241	7.58188e-05
SPAC19B12.04	I	4890186	4890829	+	rps3001	gene	40S ribosomal protein S30 (predicted)	643	NA	13739.5	-0.302385	1.94684e-13	2660.59	-0.750078	3.70699e-05	0.703335	0.0446238	-1.08217	2.85253e-08
SPAC19B12.05c	I	4890740	4893805	-	fcp1	gene	CTD phosphatase Fcp1	3065	NA	4238.77	-0.0290963	0.819948	2349.03	0.0568692	0.819738	-0.0258935	0.999571	-0.0948129	0.681953
SPAC19B12.06c	I	4893974	4895378	-	SPAC19B12.06c	gene	rhomboid family protease associated with COP1 coated vesicle (predicted)	1404	NA	3764.6	-0.0388453	0.75631	1274.35	-0.0814953	0.789949	-0.342119	0.777623	-0.900998	2.68131e-05
SPAC19B12.07c	I	4895458	4897099	-	SPAC19B12.07c	gene	human ZNF277 ortholog	1641	NA	900.654	0.0783647	0.705226	453.041	-0.0710035	0.857344	0.210765	0.990993	0.109401	0.763763
SPAC19B12.08	I	4897936	4900012	+	atg4	gene	Atg8 deconjugator Atg4 (predicted)	2076	NA	702.033	0.260064	0.0735952	747.57	0.00650228	0.988778	0.268883	0.914216	0.747669	0.000979973
SPAC19B12.09	I	4900282	4901134	+	srp14	gene	signal recognition particle subunit Srp14	852	NA	964.932	-0.042336	0.857474	1119.1	-0.363875	0.0849817	0.00813533	0.999571	-0.479317	0.0230936
SPAC19B12.10	I	4901551	4904311	+	sst2	gene	human AMSH/STAMBP protein homolog ubiquitin specific-protease	2760	NA	1124.06	0.0799909	0.643214	859.478	0.10839	0.724045	0.289224	0.893916	-0.024918	0.94536
SPAC19B12.11c	I	4903418	4904283	-	SPAC19B12.11c	gene	zinc finger protein human ZNF593 ortholog	865	NA	1721.11	-0.0143225	0.94836	627.602	-0.00497023	0.992883	0.303645	0.897264	-0.424138	0.109924
SPAC19B12.12c	I	4904221	4906394	-	yip11	gene	SMN family protein Yip11	2173	NA	452.057	0.178706	0.420412	164.522	0.511946	0.258421	-0.161601	NA	0.569802	0.200983
SPAC19B12.13	I	4906912	4909314	+	cox1102	gene	cytochrome c oxidase assembly protein Cox1102/ mitochondrial ribosomal protein Rsm2202 fusion protein (predicted)	2402	NA	239.432	0.196762	0.531303	91.9965	0.00622868	0.996603	0.00371025	NA	0.491025	0.470157
SPAC19D5.01	I	5202366	5205202	+	pyp2	gene	tyrosine phosphatase Pyp2	2836	NA	287.124	-0.0729546	0.857896	601.811	-0.0364352	0.924006	0.532368	0.415715	-0.215854	0.462235
SPAC19D5.02c	I	5205155	5206288	-	pex22	gene	peroxisomal membrane protein Pex22 (predicted)	1133	NA	1270.83	0.0215082	0.926274	726.725	0.0432899	0.90203	-0.103492	0.999213	-0.159983	0.593871
SPAC19D5.03	I	5206595	5208422	+	cid1	gene	poly(A) polymerase Cid1	1827	NA	785.996	0.0944463	0.631027	652.627	-0.0349582	0.929996	0.0104937	0.999571	0.275002	0.340935
SPAC19D5.04	I	5208643	5218739	+	ptr1	gene	HECT-type ubiquitin ligase E3 Ptr1	10096	NA	18985.5	-0.0364073	0.668513	10427	-0.112518	0.565577	0.0935344	0.999213	0.137584	0.47068
SPAC19D5.05c	I	5218789	5219613	-	imp3	gene	U3 snoRNP-associated protein Imp3 (predicted)	824	NA	909.7	-0.0822075	0.661014	1093.73	-0.134594	0.601719	-0.0305369	0.999571	-0.532823	0.00940816
SPAC19D5.06c	I	5220220	5221383	-	din1	gene	Dhp1p-interacting protein Din1	1163	NA	767.857	-0.132057	0.439664	428.663	-0.187157	0.608602	0.0556958	0.99939	0.07671	0.852353
SPAC19D5.07	I	5222447	5224795	+	uga1	gene	4-aminobutyrate aminotransferase (GABA transaminase)	2348	NA	773.976	-0.207269	0.196013	503.685	0.164973	0.626867	-0.22714	0.978848	0.721143	0.00544344
SPAC19D5.09c	I	5195711	5199712	-	Tf2-8	gene	retrotransposable element/transposon Tf2-type	4001	NA	8.74446	0.563053	0.801347	47.8943	-0.352508	0.734779	0.180211	NA	1.49932	0.0445103
SPAC19D5.10c	I	5221387	5221719	-	SPAC19D5.10c	gene	dubious	332	NA	18.8736	-0.0973699	0.960857	29.6625	-0.768932	0.469602	0.427418	NA	-0.475737	0.678751
SPAC19D5.11c	I	5219548	5220112	-	ctf8	gene	DNA replication factor C complex subunit Ctf8 (predicted)	564	NA	241.493	-0.123344	0.754478	228.995	0.13519	0.769944	-0.248621	NA	-0.50448	0.185809
SPAC19E9.01c	I	1351565	1353770	-	nup40	gene	nucleoporin Nup40	2205	NA	3295.38	0.00841013	0.965057	2376.75	-0.343809	0.0843615	0.214936	0.935329	-0.327488	0.117647
SPAC19E9.02	I	1354204	1357184	+	fin1	gene	serine/threonine protein kinase NIMA related Fin1	2980	NA	3022.58	0.016132	0.920014	1796.31	-0.539796	0.00129039	0.430613	0.355636	-0.502785	0.0061217
SPAC19E9.03	I	1361066	1364174	+	pas1	gene	cyclin Pas1	3108	NA	3757.9	-0.0964481	0.530409	19657.4	-0.879595	1.38323e-11	0.70345	0.00164332	0.706828	2.48948e-06
SPAC19G12.01c	I	4041809	4044613	-	cut20	gene	anaphase-promoting complex platform subcomplex scaffold subunit Apc4/Cut20	2804	NA	1329.66	-0.000289552	0.999249	803.556	0.0841775	0.781687	0.101254	0.999213	0.04012	0.902143
SPAC19G12.02c	I	4044821	4049384	-	pms1	gene	MutL family mismatch-repair protein Pms1	4563	NA	2117.02	0.124835	0.196806	1214.62	0.122238	0.649857	-0.262786	0.891987	0.323673	0.152142
SPAC19G12.03	I	4047209	4049353	+	cda1	gene	chitin deacetylase Cda1	2144	NA	4308.52	0.80535	1.00932e-41	1236.52	-0.21953	0.362171	-0.120834	0.999213	0.703472	0.000419625
SPAC19G12.04	I	4049307	4050971	+	dal1	gene	ureidoglycolate hydrolase (predicted)	1664	NA	1217.15	0.834575	4.38267e-23	325.883	-0.199616	0.603868	-0.0155875	0.999571	0.232447	0.529369
SPAC19G12.05	I	4050905	4052174	+	SPAC19G12.05	gene	mitochondrial citrate transmembrane transporter (predicted)	1269	NA	1867.1	-0.138392	0.13026	1119.69	-0.218902	0.345561	-0.271119	0.859499	-0.622435	0.00185538
SPAC19G12.06c	I	4052446	4053397	-	hta2	gene	histone H2A beta	951	NA	12299.1	0.109679	0.215363	4497.87	0.313112	0.0681954	-0.650913	0.0139848	-1.46101	3.65125e-21
SPAC19G12.07c	I	4053604	4056672	-	rsd1	gene	RNA-binding protein Rsd1 (predicted)	3068	NA	1449.85	0.0570946	0.762801	1934.54	0.333728	0.0717133	-0.304881	0.69296	0.137352	0.546385
SPAC19G12.08	I	4056794	4058815	+	scs7	gene	sphingosine hydroxylase Scs7	2021	NA	5994.22	-0.0724657	0.340399	3639.71	-0.315222	0.091668	-0.128844	0.99556	-0.860982	4.89163e-07
SPAC19G12.09	I	4059980	4061192	+	SPAC19G12.09	gene	NADH/NADPH dependent indole-3-acetaldehyde reductase	1212	NA	3733.23	0.356338	3.54062e-10	2897.33	0.80576	1.90778e-06	0.0839528	0.999213	0.963976	1.61688e-07
SPAC19G12.10c	I	4061377	4064952	-	cpy1	gene	vacuolar carboxypeptidase Y	3575	NA	75622.8	0.238763	9.06487e-11	25684.4	0.722229	5.17417e-09	-0.190645	0.883083	-0.287125	0.0673821
SPAC19G12.11	I	4066981	4068474	+	coq9	gene	ubiquinone biosynthesis protein Coq9 (predicted)	1493	NA	2062.41	0.0318406	0.850361	743.797	0.202511	0.5731	-0.392921	0.83962	-0.0401169	0.926933
SPAC19G12.12	I	4068498	4069929	+	dlp1	gene	decaprenyl diphosphate synthase subunit 2 Dlp1	1431	NA	1325.28	0.0112052	0.967717	377.937	0.0229671	0.961131	-0.545824	0.601937	-0.178505	0.631513
SPAC19G12.13c	I	4068603	4070968	-	poz1	gene	Pot1 associated protein Poz1	2365	NA	886.035	0.242337	0.0287058	397.356	0.354924	0.253816	-0.218066	0.990993	0.261791	0.436594
SPAC19G12.14	I	4072137	4075036	+	its3	gene	1-phosphatidylinositol-4-phosphate 5-kinase Its3	2899	NA	3220.51	-0.022421	0.895856	3323.43	-0.391951	0.0309867	0.183931	0.955382	-0.657225	0.000235117
SPAC19G12.15c	I	4074998	4077914	-	tpp1	gene	trehalose-6-phosphate phosphatase Tpp1	2916	NA	10303.6	-0.00704512	0.957097	4315.69	-0.188303	0.380759	-0.285413	0.749962	0.397914	0.0368376
SPAC19G12.16c	I	4078389	4081129	-	adg2	gene	conserved fungal protein Adg2	2740	NA	6751.64	0.0149292	0.938532	7193	-0.586638	0.487801	1.16231	0.70979	-1.48356	0.0419066
SPAC19G12.17	I	4066258	4066971	-	erh1	gene	enhancer of rudimentary homolog Erh1	713	NA	870.293	-0.0901814	0.627369	327.558	-0.594347	0.081553	0.266108	0.990426	-0.493709	0.177217
SPAC1A6.01c	I	1066192	1070006	-	SPAC1A6.01c	gene	human thyroid receptor interacting protein homolog transcription coactivator (predicted)	3814	NA	1903.57	0.0946816	0.44616	1065.94	0.120328	0.660269	-0.0285118	0.999571	0.0678134	0.820512
SPAC1A6.02	I	1068668	1070235	+	SPAC1A6.02	gene	WD repeat protein human WDR55 family involved in ribosome biogenesis (predicted)	1567	NA	1136.63	0.00232349	0.993506	3554.49	-0.378255	0.022895	0.224642	0.866697	-0.701742	1.57658e-05
SPAC1A6.03c	I	1069923	1072343	-	SPAC1A6.03c	gene	phospholipase (predicted)	2420	NA	5979.81	0.0200129	0.876323	4695.76	-0.228958	0.204566	0.586598	0.0288217	0.214164	0.25501
SPAC1A6.04c	I	1074331	1077514	-	plb1	gene	phospholipase B homolog Plb1	3183	NA	21922.6	-0.16063	0.0112748	20950.2	-0.113922	0.555183	0.289729	0.601937	-0.36817	0.0200563
SPAC1A6.05c	I	1079635	1081713	-	ptl3	gene	triacylglycerol lipase ptl3	2078	NA	1648.06	-0.133224	0.185735	1264.35	-0.206334	0.394249	0.0529616	0.999213	-0.0925602	0.738969
SPAC1A6.06c	I	1081916	1083616	-	meu31	gene	Schizosaccharomyces specific protein Meu31	1700	NA	139.371	0.0307153	0.965973	215.028	0.585124	0.140625	-0.402713	NA	0.933865	0.0113023
SPAC1A6.07	I	1084068	1086426	+	sle1	gene	eisosome assembly protein Seg1	2358	NA	2455.38	-0.116059	0.233673	3035.54	-0.27293	0.132959	0.143947	0.984012	-0.347243	0.0552226
SPAC1A6.08c	I	1086242	1087505	-	mug125	gene	Schizosaccharomyces specific protein Mug125	1263	NA	747.256	0.417625	0.0106587	119.521	0.120039	0.868877	-0.300809	NA	0.46315	0.422971
SPAC1A6.09c	I	1087443	1089673	-	lag1	gene	sphingosine N-acyltransferase Lag1	2230	NA	3264.84	-0.00369447	0.987504	1329.45	-0.252563	0.235886	-0.0356163	0.999571	-0.556708	0.00415915
SPAC1A6.10	I	1090678	1092303	+	tcd1	gene	tRNA threonylcarbamoyladenosine dehydratase Tcd1 (predicted)	1625	NA	3472.76	-0.0799391	0.386843	1292.04	-0.0728083	0.833729	-0.270142	0.934558	-0.245004	0.393471
SPAC1A6.11	I	1073171	1074075	+	SPAC1A6.11	gene	dubious	904	NA	15.0039	-0.152564	0.939891	166.179	0.618312	0.260547	0.21507	NA	1.46981	0.00154403
SPAC1B1.01	I	3536526	3538612	+	deb1	gene	transcription factor Deb1/Rdp1	2086	NA	1611.23	-0.116156	0.351471	2761.78	-0.360092	0.0397755	0.449787	0.263695	-0.607907	0.000387052
SPAC1B1.02c	I	3538774	3540942	-	SPAC1B1.02c	gene	NAD/NADH kinase (predicted)	2168	NA	1817.02	0.0361179	0.838605	752.867	0.113899	0.707688	-0.233378	0.952068	0.0139375	0.972955
SPAC1B1.03c	I	3541416	3544320	-	kap95	gene	karyopherin Kap95	2904	NA	7304.15	-0.0740868	0.303371	3213.79	-0.372403	0.0363678	0.0097342	0.999571	-0.329996	0.0829041
SPAC1B1.04c	I	3544706	3548171	-	pan3	gene	protein kinase-like PAN complex subunit Pan3 (predicted)	3465	NA	1992.5	0.0270693	0.887015	2674.23	-0.3181	0.0660293	0.134064	0.990993	-0.395228	0.0241035
SPAC1B2.02c	I	2808329	2810033	-	ugo1	gene	mitochondrial fusion protein Ugo1 (predicted)	1704	NA	1614.93	0.0244419	0.899794	1729.23	-0.0749435	0.763303	0.0986523	0.999213	-0.293032	0.144866
SPAC1B2.03c	I	2810265	2812517	-	SPAC1B2.03c	gene	GNS1/SUR4 family protein (predicted)	2252	NA	16107.9	-0.0599195	0.358073	4968.51	-0.57109	6.34362e-05	-0.25531	0.749724	-1.52025	4.33093e-25
SPAC1B2.04	I	2814097	2815495	+	cox6	gene	cytochrome c oxidase subunit VI (predicted)	1398	NA	4137.82	-0.0185056	0.902383	704.939	0.125347	0.702162	-0.229266	0.975395	-0.515608	0.0482154
SPAC1B2.05	I	2815646	2820694	+	mcm5	gene	MCM complex subunit Mcm5	5048	NA	2733.16	0.0275158	0.869645	2098.67	0.152294	0.476314	-0.223932	0.893916	-0.315084	0.0984077
SPAC1B2.06	I	2812662	2813530	+	SPAC1B2.06	gene	Schizosaccharomyces pombe specific protein	868	NA	92.3365	0.359019	0.438408	123.848	-0.659092	0.15499	0.504755	NA	-0.686726	0.149659
SPAC1B3.01c	I	4925782	4927980	-	SPAC1B3.01c	gene	uracil phosphoribosyltransferase (predicted)	2198	NA	4011.89	-0.110195	0.116268	1005.86	-0.683187	0.000188192	0.0634803	0.999213	-0.4468	0.0349223
SPAC1B3.02c	I	4928172	4929655	-	SPAC1B3.02c	gene	transcription elongation factor Elf1 family (predicted)	1483	NA	2916.63	-0.0204513	0.905158	408.272	0.143306	0.697143	-0.562655	0.561221	-0.972283	0.000464613
SPAC1B3.03c	I	4929854	4931230	-	wis2	gene	cyclophilin family peptidyl-prolyl cis-trans isomerase Wis2	1376	NA	7666.22	0.163031	0.00751047	4389.93	-0.0785986	0.791304	-0.412158	0.585332	0.908876	8.34072e-06
SPAC1B3.04c	I	4931258	4933788	-	SPAC1B3.04c	gene	mitochondrial GTPase involved in translation Guf1 (predicted)	2530	NA	635.437	-0.111753	0.575703	595.12	0.132146	0.675367	-0.406469	0.684425	-0.0511978	0.88254
SPAC1B3.05	I	4934547	4937012	+	not3	gene	CCR4-Not complex subunit Not3/5 (predicted)	2465	NA	2513.03	-0.0603098	0.636432	3193.88	-0.422315	0.00872461	0.0771066	0.999213	-0.5416	0.00112904
SPAC1B3.06c	I	4937755	4939182	-	SPAC1B3.06c	gene	UbiE family methyltransferase (predicted)	1427	NA	1929.19	0.139873	0.141592	2105.95	0.670314	9.09074e-05	-0.129683	0.99556	0.369724	0.0713568
SPAC1B3.07c	I	4940363	4941623	-	vps28	gene	ESCRT I complex subunit Vps28	1260	NA	849.719	0.000806409	0.998428	434.391	0.0259986	0.954	-0.173634	0.999213	0.454713	0.131718
SPAC1B3.08	I	4942200	4944230	+	SPAC1B3.08	gene	COP9 signalosome complex subunit 12 (predicted)	2030	NA	2648.02	0.0460022	0.769472	1186.01	0.084088	0.769944	0.00602213	0.999571	0.0422383	0.889932
SPAC1B3.09c	I	4944132	4945814	-	SPAC1B3.09c	gene	Noc2p-Noc3p complex subunit Noc2 family (predicted)	1682	NA	2503.45	0.00603534	0.982315	3374.49	-0.131375	0.533618	-0.0413236	0.999213	-0.339472	0.058911
SPAC1B3.10c	I	4946090	4948084	-	SPAC1B3.10c	gene	SEL1 repeat protein unknown biological role	1994	NA	1415.93	0.0568427	0.758078	976.755	0.0487817	0.879324	-0.091895	0.999213	0.119971	0.666807
SPAC1B3.11c	I	4948541	4950238	-	ypt4	gene	GTPase Ypt4	1697	NA	684.783	0.060408	0.838605	261.958	0.196257	0.676096	-0.0216526	NA	0.668885	0.0697106
SPAC1B3.12c	I	4950341	4951480	-	rpb10	gene	DNA-directed RNA polymerase I II and III subunit Rpb10	1139	NA	2807.39	-0.0566999	0.669818	1758.79	0.204535	0.360844	-0.397946	0.514966	-0.363335	0.0790334
SPAC1B3.13	I	4951337	4954199	+	nan1	gene	U3 snoRNP-associated protein Nan1 (predicted)	2862	NA	3542.6	-0.0656278	0.532461	1954.01	-0.28459	0.160526	0.0630864	0.999213	-0.382767	0.0562992
SPAC1B3.14	I	4954542	4955675	+	vma3	gene	V-type ATPase V0 subunit c (proteolipid subunit)	1133	NA	6709.56	-0.0542838	0.542485	2059.69	0.013539	0.961713	-0.334039	0.605841	-0.922286	3.62708e-08
SPAC1B3.15c	I	4955644	4958764	-	SPAC1B3.15c	gene	vitamin H transmembrane transporter (predicted)	3120	NA	1031.35	-0.23563	0.0603046	804.646	-0.466474	0.0339106	0.491998	0.411295	-0.304298	0.217298
SPAC1B3.16c	I	4958698	4961033	-	vht1	gene	vitamin H transmembrane transporter Vht1	2335	NA	3909.79	-0.589541	0.00010045	22445.8	-1.41162	3.15986e-18	0.730212	0.0236916	0.253577	0.271256
SPAC1B3.17	I	4964526	4966980	+	clr2	gene	chromatin silencing protein Clr2	2454	NA	723.098	-0.0727936	0.780026	856.275	-0.872747	1.70176e-05	0.522394	0.390453	-0.151315	0.605647
SPAC1B3.18c	I	4966990	4968398	-	mrps18	gene	mitochondrial ribosomal protein subunit S18 (predicted)	1408	NA	752.643	0.104788	0.601592	607.667	-0.241171	0.414183	0.226833	0.976401	-0.573056	0.0269122
SPAC1B3.20	I	4948562	4949118	+	SPAC1B3.20	gene	Schizosaccharomyces specific protein	556	NA	644.237	0.12464	0.549177	503.93	-0.374666	0.183502	-0.390894	0.789231	0.204613	0.525636
SPAC1B3.21	I	4942226	4942435	+	coa3	gene	cytochrome C oxidase assembly factor 3 Coa3 (predicted)	209	NA	0	NA	NA	0	NA	NA	NA	NA	NA	NA
SPAC1B9.02c	I	2402016	2404815	-	sck1	gene	serine/threonine protein kinase Sck1	2799	NA	5126.99	0.0576906	0.53277	1649.06	-0.167308	0.460758	0.20069	0.946193	-0.289903	0.163451
SPAC1B9.03c	I	2406661	2408084	+	SPAC1B9.03c	gene	RNA-binding protein involved in ribosomal large subunit assembly and maintenance (predicted)	1423	NA	2115.29	0.034304	0.842801	1715.56	-0.076622	0.765311	0.499663	0.231847	-0.594326	0.00153722
SPAC1D4.01	I	639405	641280	+	tls1	gene	splicing factor Tls1	1875	NA	807.908	0.0816801	0.68827	1048.99	0.0878807	0.765478	0.097233	0.999213	0.176181	0.509589
SPAC1D4.02c	I	639545	641680	-	grh1	gene	human GRASP protein family Golgi protein (predicted)	2135	NA	1313.12	-0.0495133	0.798318	1212.8	0.210814	0.379338	-0.135755	0.998545	-0.0144729	0.967695
SPAC1D4.03c	I	641845	643775	-	aut12	gene	autophagy associated protein Aut12 (predicted)	1930	NA	664.603	0.114722	0.585701	945.092	-0.14221	0.600707	0.364617	0.664724	0.22959	0.353135
SPAC1D4.04	I	644667	646547	+	cct2	gene	chaperonin-containing T-complex beta subunit Cct2	1880	NA	7157.51	-0.0640062	0.436963	3627.6	-0.182753	0.330943	0.020486	0.999571	-0.290863	0.0980677
SPAC1D4.05c	I	644623	648097	-	SPAC1D4.05c	gene	Erd1 homolog (predicted)	3474	NA	1653.22	0.0256719	0.89901	975.423	-0.0617163	0.848514	-0.0718101	0.999213	0.325687	0.178675
SPAC1D4.06c	I	648301	649393	-	csk1	gene	cyclin-dependent kinase/ cyclin-dependent kinase activating kinase Csk1	1092	NA	597.23	0.136473	0.499608	197.189	0.232085	0.631765	0.0202567	NA	0.458172	0.276926
SPAC1D4.07c	I	649449	649889	-	SPAC1D4.07c	gene	dubious	440	NA	29.6638	0.00346482	0.998802	44.4899	0.507401	0.583113	-0.187535	NA	0.269448	0.789868
SPAC1D4.08	I	650465	652224	+	pis1	gene	CDP-diacylglycerol--inositol 3-phosphatidyltransferase Pis1 (predicted)	1759	NA	3459.48	0.0209405	0.89227	2345.13	-0.504763	0.002346	-0.138818	0.993171	-0.613659	0.000450519
SPAC1D4.09c	I	652225	653321	-	rtf2	gene	replication termination factor Rtf2	1096	NA	1108.57	-0.0059991	0.986538	819.839	-0.150234	0.586899	0.157775	0.99556	-0.180732	0.500538
SPAC1D4.10	I	653449	656657	+	trz1	gene	nuclear 3'-tRNA processing endonuclease tRNAse Z Trz1	3208	NA	802.547	-0.0890429	0.711159	1148.2	0.068954	0.810526	0.0270588	0.999571	0.0613518	0.834087
SPAC1D4.11c	I	656076	660381	-	lkh1	gene	dual specificity protein kinase Lkh1	4305	NA	1689.07	-0.0650567	0.663374	3485.6	-0.645101	5.65599e-05	0.142068	0.990993	0.613484	0.000488314
SPAC1D4.12	I	664310	667647	+	rad15	gene	transcription factor TFIIH complex subunit Rad15	3337	NA	2329.9	-0.0306432	0.852028	1206.17	-0.153054	0.543069	-0.130823	0.998545	0.554407	0.00535082
SPAC1D4.13	I	667815	669742	+	byr1	gene	MAP kinase kinase Byr1	1927	NA	3018.21	0.00740679	0.969572	3029.52	0.149878	0.459389	-0.0106771	0.999571	-0.176254	0.378133
SPAC1D4.14	I	670203	675444	+	tho2	gene	THO complex subunit Tho2 (predicted)	5241	NA	5717.01	0.00170408	0.992934	3387.21	-0.137244	0.495762	0.00693828	0.999571	-0.0517843	0.828081
SPAC1F12.02c	I	3809345	3810099	-	tma19	gene	translationally controlled tumor protein homolog Tma19/Tpt1	754	NA	24053.7	-0.322967	4.08082e-17	8719.38	-0.363321	0.0147269	0.0432508	0.999213	-0.521782	0.000531841
SPAC1F12.04c	I	3811066	3811895	-	SPAC1F12.04c	gene	conserved fungal protein	829	NA	1722.66	-0.0497202	0.763133	344.909	-0.454659	0.14126	-0.142348	0.999213	-0.524957	0.0922316
SPAC1F12.05	I	3812515	3815745	+	any2	gene	arrestin-related endocytic adaptor Any2 (predicted)	3230	NA	4205.51	0.132926	0.0521972	1006.24	-0.127096	0.648724	-0.168591	0.990993	-0.216102	0.397967
SPAC1F12.06c	I	3812962	3815706	-	SPAC1F12.06c	gene	inosine-containing RNAs endoribonuclease (predicted)	2744	NA	367.906	0.094339	0.774039	1186.88	0.189035	0.51263	0.414911	0.639186	0.959447	1.35307e-05
SPAC1F12.07	I	3815681	3817165	+	ser1	gene	phosphoserine aminotransferase (predicted)	1484	NA	4685.68	-0.148856	0.0599126	9625.54	-0.139272	0.447211	0.0919371	0.999213	-0.0941004	0.635229
SPAC1F12.08	I	3817099	3818568	+	cab4	gene	cytidylyltransferase (predicted)	1469	NA	606.631	-0.0877641	0.737445	501.07	-0.353599	0.191498	-0.274624	0.942549	-0.240728	0.423466
SPAC1F12.09	I	3818668	3820526	+	gpi17	gene	pig-S (predicted)	1858	NA	1969.07	-0.0216132	0.908997	780.865	0.114136	0.706958	-0.0856009	0.999213	0.166749	0.560206
SPAC1F12.10c	I	3820527	3821537	-	SPAC1F12.10c	gene	NADPH-hemoprotein reductase (predicted)	1010	NA	1305.06	0.08588	0.569668	2311.69	-0.262233	0.235211	-0.225145	0.934558	-0.128847	0.617075
SPAC1F3.01	I	610842	613338	+	rrp6	gene	exosome 3'-5' exoribonuclease subunit Rrp6 (predicted)	2496	NA	2880.78	-0.00560347	0.981808	4845.73	-0.188906	0.322585	0.0364124	0.999213	-0.283925	0.115514
SPAC1F3.02c	I	613369	617324	-	mkh1	gene	MEK kinase (MEKK) Mkh1	3955	NA	3192.74	-0.032523	0.820604	3245.56	-0.470886	0.0036315	0.330327	0.590097	0.00700087	0.982642
SPAC1F3.03	I	617816	622703	+	sro7	gene	Lgl family protein Sro7 (predicted)	4887	NA	3117.77	0.0264386	0.862487	1909.16	0.0215414	0.943585	0.159895	0.978848	0.240843	0.243061
SPAC1F3.04c	I	621054	622267	-	tsr3	gene	SSU-rRNA maturation protein Tsr3 (predicted)	1213	NA	1163.59	-0.0653438	0.737445	971.889	-0.525713	0.0107406	0.0598179	0.999213	0.103203	0.715947
SPAC1F3.05	I	623091	625407	+	gga21	gene	Golgi localized Arf binding gamma-adaptin ortholog Gga21	2316	NA	3825.08	-0.0194941	0.893856	1982.74	-0.292407	0.11833	0.137828	0.993171	-0.532857	0.0026605
SPAC1F3.06c	I	625173	631401	-	spo15	gene	sporulation protein Spo15	6228	NA	12738.6	-0.0889589	0.0890375	6750.37	-0.295419	0.0606034	0.169156	0.945591	-0.535672	0.000427789
SPAC1F3.07c	I	631511	633102	-	rsc58	gene	RSC complex subunit Rsc58	1591	NA	1411.27	0.0712403	0.648989	1739.07	-0.583697	0.00324465	0.158612	0.99556	-0.719435	0.000557898
SPAC1F3.08c	I	633148	633474	-	SPAC1F3.08c	gene	dubious	326	NA	5.1362	1.35651	NA	12.5724	1.56015	NA	-0.511904	NA	0.394977	NA
SPAC1F3.09	I	633652	636959	+	mug161	gene	CwfJ family protein splicing factor (predicted)	3307	NA	3359.51	-0.165483	0.0151028	3540.94	-0.190051	0.325881	0.232973	0.83962	0.137899	0.508168
SPAC1F3.10c	I	634898	639430	-	oct1	gene	mitochondrial intermediate peptidase Oct1 (predicted)	4532	NA	1509.29	0.0823696	0.596669	1025.1	0.137134	0.611132	-0.141968	0.99556	0.720062	0.000375063
SPAC1F5.02	I	291979	293771	-	pdi1	gene	protein disulfide isomerase (predicted)	1792	NA	19696.7	-0.029786	0.749084	5016.53	0.18732	0.304255	-0.306697	0.597616	-0.879203	5.77168e-09
SPAC1F5.03c	I	289790	291927	+	SPAC1F5.03c	gene	FAD-dependent oxidoreductase involved in late endosome to Golgi transport (predicted)	2137	NA	3351.76	-0.0700014	0.49103	1769.57	-0.26027	0.201054	-0.121849	0.999213	-0.479014	0.0121577
SPAC1F5.04c	I	283287	289200	+	cdc12	gene	formin Cdc12	5913	NA	5634.85	-0.0461374	0.636432	4254.41	-0.326163	0.0498921	0.137782	0.984383	-0.120053	0.564438
SPAC1F5.05c	I	281774	282745	+	mso1	gene	endocytic docking protein Mso1	971	NA	654.91	0.0462653	0.876419	1111.49	-0.046479	0.880546	0.0949938	0.999213	-0.567823	0.00618705
SPAC1F5.06	I	276657	281347	-	lsh1	gene	ER heat shock protein Lsh1 (predicted)	4690	NA	9463.36	-0.044111	0.611217	4674.34	-0.00897807	0.976058	0.122967	0.99556	-0.149456	0.491573
SPAC1F5.07c	I	276723	278573	+	hem14	gene	protoporphyrinogen oxidase Hem14 (predicted)	1850	NA	1774.31	0.025319	0.893856	1268.35	0.0246279	0.946671	0.0606336	0.999213	-0.0753041	0.814949
SPAC1F5.08c	I	275089	276661	+	yam8	gene	stretch-activated calcium channel Yam8	1572	NA	1647.1	0.0470939	0.787688	868.742	0.306622	0.283469	-0.230557	0.975985	0.404802	0.142226
SPAC1F5.09c	I	273152	274921	+	shk2	gene	PAK-related kinase Shk2	1769	NA	417.509	0.23272	0.227434	404.494	0.115866	0.758955	0.301305	0.940072	0.103655	0.787939
SPAC1F5.10	I	270893	272610	-	SPAC1F5.10	gene	ATP-dependent RNA helicase (predicted)	1717	NA	2500.16	-0.0292316	0.851739	1448.89	-0.563772	0.0032444	0.531996	0.251034	-0.357589	0.104573
SPAC1F5.11c	I	259603	271053	+	tra2	gene	NuA4 complex phosphatidylinositol pseudokinase complex subunit Tra2	11450	NA	11898.7	-0.0801232	0.157996	6075	-0.350907	0.0233412	0.168827	0.946193	0.0652215	0.762247
SPAC1F7.01c	I	4212476	4216888	-	spt6	gene	nucleosome remodeling protein Spt6	4412	NA	12378.5	-0.0462225	0.608312	7618.22	-0.225925	0.170211	0.0643735	0.999213	-0.231735	0.174366
SPAC1F7.02c	I	4217218	4219400	-	has1	gene	ATP-dependent RNA helicase Has1 (predicted)	2182	NA	3878.14	-0.0687011	0.488905	2854.23	-0.29928	0.0879798	0.194662	0.929945	-0.576457	0.000539418
SPAC1F7.03	I	4219677	4222702	+	pkd2	gene	TRP-like ion channel Pkd2	3025	NA	5116.42	-0.00125425	0.993506	4107.38	-0.311631	0.07343	-0.000485698	0.999571	0.105949	0.628521
SPAC1F7.04	I	4223778	4225824	+	rho1	gene	Rho family GTPase Rho1	2046	NA	11499.2	-0.0394924	0.680251	9101.25	-0.100505	0.61072	-0.129005	0.984945	-0.763922	1.74669e-07
SPAC1F7.05	I	4226958	4229989	+	cdc22	gene	ribonucleoside reductase large subunit Cdc22	3031	NA	11286.2	0.0256958	0.799305	6056.59	-0.189299	0.457222	1.11243	8.39103e-05	-2.28867	7.20213e-33
SPAC1F7.06	I	4230615	4232557	+	hsp3105	gene	ThiJ domain protein	1942	NA	16.8724	-0.0324078	0.992461	121.437	0.381805	0.575618	0.489348	NA	1.16232	0.0288266
SPAC1F7.07c	I	4232998	4234760	-	fip1	gene	iron permease Fip1	1762	NA	3037.35	0.609083	1.65487e-13	2816.82	0.214733	0.436081	0.0498116	0.999213	-0.886912	7.70827e-05
SPAC1F7.08	I	4235080	4237874	+	fio1	gene	iron transport multicopper oxidase Fio1	2794	NA	3169.48	0.552328	1.05639e-15	4599.07	0.286499	0.252859	-0.155763	0.99556	-0.736664	0.000961444
SPAC1F7.09c	I	4241812	4243446	-	SPAC1F7.09c	gene	allantoicase (predicted)	1634	NA	8921.55	1.00509	5.90112e-60	893.303	0.0981758	0.733387	-0.331341	0.76161	0.0588745	0.850489
SPAC1F7.10	I	4243421	4244823	+	SPAC1F7.10	gene	hydantoin racemase family (predicted)	1402	NA	1499.38	0.863758	9.81974e-21	657.582	0.130085	0.682332	-0.235652	0.955382	0.484318	0.0516012
SPAC1F7.11c	I	4244723	4247894	-	SPAC1F7.11c	gene	transcription factor zf-fungal binuclear cluster type (predicted)	3171	NA	3002.04	0.190108	0.00425565	1844.79	-0.199321	0.366378	0.0352431	0.999571	0.081113	0.752945
SPAC1F7.12	I	4248777	4250231	+	yak3	gene	aldose reductase ARK13 family YakC	1454	NA	24765.2	1.03605	4.9699e-74	876.641	0.137848	0.659008	0.473185	0.536263	0.433228	0.0860192
SPAC1F7.13c	I	4250595	4251468	-	rpl801	gene	60S ribosomal protein L8 (predicted)	873	NA	24226.6	-0.517368	6.29347e-43	17097.8	-0.765118	2.47549e-07	0.169323	0.961938	-1.5217	6.54928e-22
SPAC1F7.14c	I	4222648	4222893	-	tam6	gene	mitochondrial conserved protein	245	NA	177.33	-0.000588404	0.999888	85.5545	0.73545	0.240203	-0.351965	NA	0.732848	0.243852
SPAC1F8.01	I	82746	84786	+	ght3	gene	hexose transmembrane transporter Ght3	2040	NA	82.4674	1.02068	0.00293866	225.215	0.682486	0.083826	0.444011	NA	0.137893	0.798197
SPAC1F8.02c	I	85566	86324	-	shu1	gene	Schizosaccharomyces pombe specific protein predicted cell surface protein	758	NA	10.1965	1.49549	0.272806	92.9572	1.13711	0.0353848	0.396119	NA	-0.220357	0.775733
SPAC1F8.03c	I	88201	90300	-	str3	gene	siderophore-iron transporter Str3	2099	NA	287.685	1.10533	0.0263903	261.305	0.357725	0.327271	0.150503	NA	-0.908535	0.00620293
SPAC1F8.04c	I	92387	93931	-	SPAC1F8.04c	gene	hydrolase (predicted)	1544	NA	3678.17	1.74206	4.48171e-135	157.129	0.874793	0.0620411	-0.298364	NA	0.242535	0.692543
SPAC1F8.05	I	95961	96966	+	isp3	gene	Schizosaccharomyces pombe specific protein Isp3	1005	NA	94.4254	0.145585	0.829803	231.361	-0.113869	0.834924	1.04741	NA	-0.644692	0.12049
SPAC1F8.06	I	99871	101431	+	fta5	gene	cell surface glycoprotein	1560	NA	410.252	0.285	0.114866	739.175	0.145675	0.648724	-0.986596	0.00984985	-0.901223	0.000203469
SPAC1F8.07c	I	101715	103594	-	SPAC1F8.07c	gene	pyruvate decarboxylase (predicted)	1879	NA	176989	-0.102815	0.172916	247053	-0.11991	0.551278	-0.433445	0.211547	-1.31942	2.05219e-19
SPAC1F8.08	I	103941	104953	+	SPAC1F8.08	gene	Schizosaccharomyces pombe specific protein	1012	NA	341.857	0.599649	7.67211e-05	345.416	-0.0101047	0.985876	0.252977	0.980015	-0.199115	0.60144
SPAC20G4.01	I	4811984	4813179	+	caf16	gene	CCR4-Not complex subunit Caf16 (predicted)	1195	NA	1537.31	-0.0997263	0.444036	1062.83	-0.0541751	0.863641	0.0920477	0.999213	-0.385262	0.0935229
SPAC20G4.02c	I	4813111	4817790	-	fus1	gene	formin Fus1	4679	NA	1194.77	0.0247153	0.91681	1202.85	0.195149	0.424194	0.257152	0.892629	0.424239	0.0460806
SPAC20G4.03c	I	4818012	4820749	-	hri1	gene	eIF2 alpha kinase Hri1	2737	NA	1553.83	-0.0077588	0.979553	607.227	0.109732	0.75375	-0.110879	0.999213	1.14526	1.14481e-06
SPAC20G4.04c	I	4820987	4822706	-	hus1	gene	checkpoint clamp complex protein Hus1	1719	NA	626.882	-0.0453276	0.880665	325.547	0.0496928	0.914807	-0.172984	0.999213	-0.186586	0.633409
SPAC20G4.05c	I	4822869	4824867	-	SPAC20G4.05c	gene	UPF0061 family mitochondrial protein (predicted)	1998	NA	1479.99	0.0659398	0.691227	998.437	0.332191	0.163326	-0.204031	0.971064	1.15153	1.636e-08
SPAC20G4.06c	I	4825257	4826099	-	adf1	gene	actin depolymerizing factor cofilin	842	NA	13988.7	-0.047248	0.564306	1294.05	-0.0384198	0.903329	-0.692808	0.0676886	-0.877021	1.94441e-05
SPAC20G4.07c	I	4826601	4828141	-	sts1	gene	C-24(28) sterol reductase Sts1	1540	NA	3679.32	-0.111104	0.123114	1218.12	-0.0506964	0.892509	-0.513202	0.520328	-0.329911	0.244844
SPAC20G4.08	I	4828891	4832473	+	pdc1	gene	mRNA decapping scaffolding protein	3582	NA	5920.23	-0.242033	2.87662e-07	2577.17	-0.293944	0.131114	0.0947283	0.999213	0.062644	0.810968
SPAC20G4.09	I	4826230	4826349	+	SPAC20G4.09	gene	Schizosaccharomyces pombe specific protein	119	NA	42.1448	0.227847	0.807818	74.354	-0.167137	0.870291	0.131238	NA	1.11546	0.117304
SPAC20G8.01	I	1387893	1390617	+	cdc17	gene	ATP-dependent DNA replication ligase Cdc17	2724	NA	2097.32	-0.0680048	0.592243	1240.68	-0.0445522	0.881373	0.00807706	0.999571	0.129632	0.606266
SPAC20G8.02	I	1390637	1393081	+	SPAC20G8.02	gene	mitochondrial DDHD family phospholipase (predicted)	2444	NA	1876.42	0.0556319	0.719138	941.744	-0.142811	0.598327	0.0483708	0.999213	-0.184161	0.477876
SPAC20G8.03	I	1393608	1395820	+	itr2	gene	MFS myo-inositol transmembrane transporter	2212	NA	15620.7	0.0612973	0.33307	7765.33	0.343893	0.0423012	-0.432208	0.267996	-0.405165	0.0197035
SPAC20G8.04c	I	1395770	1398272	-	cir2	gene	mitochondrial electron transfer flavoprotein-ubiquinone oxidoreductase Cir2 (predicted)	2502	NA	4426.07	-0.0451449	0.685587	5745.57	0.125381	0.52734	-0.388545	0.314501	0.803879	8.52474e-08
SPAC20G8.05c	I	1399200	1402965	-	cdc15	gene	extended Fer/CIP4 (EFC) domain protein Cdc15	3765	NA	4138.3	-0.0201793	0.890839	2370.34	-0.625685	0.000546652	0.171342	0.979588	-0.869077	5.18244e-06
SPAC20G8.06	I	1403154	1409763	+	not1	gene	CCR4-Not complex subunit Not1 (predicted)	6609	NA	13930.6	-0.0896109	0.130779	9405.52	-0.573283	5.18813e-05	0.0522432	0.999213	-0.457685	0.00447336
SPAC20G8.07c	I	1410106	1411256	-	erg2	gene	C-8 sterol isomerase Erg2	1150	NA	3735.68	-0.0335791	0.81463	544.832	0.374615	0.179191	-0.664203	0.270411	-0.305592	0.315256
SPAC20G8.08c	I	1411624	1415165	-	fft1	gene	SMARCAD1 family ATP-dependent DNA helicase Fft1 (predicted)	3541	NA	2263.75	0.000871979	0.99737	3060.41	-0.127176	0.553567	0.150542	0.978848	-0.110778	0.615219
SPAC20G8.09c	I	1415452	1418825	-	nat10	gene	ribosome biogenesis ATPase	3373	NA	5081.71	-0.0909235	0.193579	9443.16	-0.242468	0.146713	0.246439	0.748766	-0.457468	0.00357901
SPAC20G8.10c	I	1418900	1420497	-	atg6	gene	beclin family protein involved in autophagy	1597	NA	442.557	0.0181512	0.965662	672.123	0.0149176	0.971226	0.419238	0.707344	0.610255	0.0178192
SPAC20H4.01	I	2111393	2113866	+	utp5	gene	U3 snoRNP-associated protein Utp5 (predicted)	2473	NA	3397.76	-0.00113357	0.995139	1900.25	-0.125376	0.589655	0.157279	0.979343	-0.351807	0.069887
SPAC20H4.02	I	2113811	2114930	+	dsc3	gene	Golgi Dsc E3 ligase complex subunit Dsc3	1119	NA	1861.31	0.0663875	0.640308	909.307	0.128504	0.649735	-0.227106	0.947036	0.13795	0.621547
SPAC20H4.03c	I	2114913	2116435	-	tfs1	gene	transcription elongation factor TFIIS	1522	NA	1695.33	-0.0189709	0.929	1479.33	-0.20851	0.372163	-0.271663	0.855031	-0.370143	0.0838359
SPAC20H4.04	I	2116487	2120279	+	fml2	gene	ATP-dependent 3' to 5' DNA helicase (predicted)	3792	NA	1755.48	0.0574568	0.740365	1011.43	-0.0923063	0.739309	-0.00759753	0.999571	0.132734	0.613698
SPAC20H4.05c	I	2116880	2120391	-	SPAC20H4.05c	gene	5'-methylthioribulose-1-phosphate dehydratase adducin (predicted)	3511	NA	657.719	-0.0445184	0.875889	587.222	-0.272109	0.349215	0.253092	0.955382	-0.0112122	0.980696
SPAC20H4.06c	I	2120430	2122465	-	SPAC20H4.06c	gene	RNA-binding protein involved in splicing (predicted)	2035	NA	1080.17	0.0822137	0.63973	886.802	0.0982251	0.741807	-0.0935808	0.999213	0.202333	0.44786
SPAC20H4.07	I	2122490	2124506	+	rad57	gene	RecA family ATPase Rad57/Rhp57	2016	NA	1282.83	-0.00395692	0.992319	822.881	0.0887827	0.780046	0.20776	0.976401	0.113544	0.713528
SPAC20H4.08	I	2124684	2125978	+	whi2	gene	phosphatase activator Whi2	1294	NA	972.045	0.038256	0.875889	2975.02	-0.841296	0.13004	0.322446	0.999213	-1.1288	0.0401738
SPAC20H4.09	I	2126067	2128359	+	SPAC20H4.09	gene	ATP-dependent RNA helicase spliceosomal (predicted)	2292	NA	1605.64	-0.00469487	0.988649	894.684	0.329947	0.155106	-0.160929	0.994199	0.245402	0.332551
SPAC20H4.10	I	2128433	2131713	+	ufd2	gene	ubiquitin-protein ligase E4 Ufd2 (predicted)	3280	NA	6523.18	0.0373032	0.728153	1873.42	0.00888999	0.979143	-0.0440413	0.999213	-0.000750371	0.998421
SPAC20H4.11c	I	2131685	2133066	-	rho5	gene	Rho family GTPase Rho5	1381	NA	320.633	0.20806	0.358073	305.777	0.356128	0.351955	-0.291024	0.976401	0.796133	0.0155879
SPAC212.01c	I	28738	29657	+	SPAC212.01c	gene	S. pombe specific DUF999 family protein 2	919	NA	2.58394	-0.27444	NA	1.08637	-2.47087	NA	-0.863418	NA	2.03881	NA
SPAC212.02	I	27353	27763	-	SPAC212.02	gene	Schizosaccharomyces pombe specific protein	410	NA	1.03184	1.29705	NA	4.60554	1.28742	NA	0.532022	NA	-0.28309	NA
SPAC212.03	I	23589	24054	-	SPAC212.03	gene	hypothetical protein	465	NA	2.18794	1.95148	NA	22.6892	0.687413	NA	-0.337924	NA	0.368984	NA
SPAC212.04c	I	21381	23050	+	SPAC212.04c	gene	S. pombe specific DUF999 family protein 1	1669	NA	137.738	-0.0981996	0.866893	190.194	0.462189	0.28754	0.252608	NA	0.0115273	0.986228
SPAC212.05c	I	20824	21015	+	SPAC212.05c	pseudogene	NA	191	NA	0	NA	NA	0	NA	NA	NA	NA	NA	NA
SPAC212.05c.1	I	20824	21015	+	SPAC212.05c	pseudogene	pseudogene;external_name=SPAC212.05c;logic_name=pombase;version=1	191	NA	0	NA	NA	0	NA	NA	NA	NA	NA	NA
SPAC212.06c	I	18042	18974	+	SPAC212.06c	gene	DNA helicase in rearranged telomeric region truncated	932	NA	12.0317	-0.460912	0.804094	131.489	0.829953	0.137402	0.151844	NA	-0.178757	0.815638
SPAC212.07c	I	13665	14555	+	SPAC212.07c	pseudogene	NA	890	NA	0	NA	NA	0	NA	NA	NA	NA	NA	NA
SPAC212.07c.1	I	13665	14555	+	SPAC212.07c	pseudogene	pseudogene;external_name=SPAC212.07c;logic_name=pombase;version=1	890	NA	0	NA	NA	0	NA	NA	NA	NA	NA	NA
SPAC212.08c	I	11784	12994	+	SPAC212.08c	gene	S. pombe specific GPI anchored protein family 1	1210	NA	36.0525	-0.175102	0.875889	607.889	-1.89878	1.60198e-22	1.91347	1.55121e-09	-3.07973	7.87684e-41
SPAC212.09c	I	7619	9274	+	SPAC212.09c	pseudogene	NA	1655	NA	0	NA	NA	0	NA	NA	NA	NA	NA	NA
SPAC212.09c.1	I	7619	9274	+	SPAC212.09c	pseudogene	pseudogene;external_name=SPAC212.09c;logic_name=pombase;version=1	1655	NA	0	NA	NA	0	NA	NA	NA	NA	NA	NA
SPAC212.10	I	5726	6331	-	SPAC212.10	pseudogene	NA	605	NA	0	NA	NA	0	NA	NA	NA	NA	NA	NA
SPAC212.10.1	I	5726	6331	-	SPAC212.10	pseudogene	pseudogene malic acid transport protein;external_name=SPAC212.10;logic_name=pombase;version=1	605	NA	0	NA	NA	0	NA	NA	NA	NA	NA	NA
SPAC212.11	I	1	5662	-	tlh1	gene	RecQ type DNA helicase	5661	NA	28.8018	-0.281946	0.813017	43.1429	1.24733	0.135863	0.0212785	NA	0.038835	0.979353
SPAC212.12	I	15855	16226	+	SPAC212.12	gene	S. pombe specific GPI anchored protein family 1	371	NA	183.833	0.237018	0.476871	161.179	-1.74125	5.60102e-08	1.04348	NA	-2.95125	3.04354e-15
SPAC21E11.03c	I	4252142	4253622	-	pcr1	gene	transcription factor Pcr1	1480	NA	1289.23	0.174704	0.101508	3299.11	-0.20132	0.368538	0.329353	0.665457	1.08079	1.00942e-09
SPAC21E11.04	I	4254672	4255695	+	aca1	gene	L-azetidine-2-carboxylic acid acetyltransferase Aca1	1023	NA	831.599	-0.185642	0.314256	8083.5	-0.480427	0.00703511	-0.149252	0.990097	2.79349	1.73343e-65
SPAC21E11.05c	I	4254965	4257641	-	cyp8	gene	cyclophilin family peptidyl-prolyl cis-trans isomerase Cyp8	2676	NA	1221.52	-0.0161892	0.951557	1096.68	-0.25699	0.268578	0.0774041	0.999213	-0.29268	0.207315
SPAC21E11.06	I	4257687	4259783	+	tif224	gene	translation initiation factor eIF2B delta subunit (predicted)	2096	NA	3083.44	-0.0651089	0.570401	1991.77	-0.379153	0.0331658	0.109594	0.999213	-0.411432	0.0259566
SPAC21E11.07	I	4259954	4261207	+	iba57	gene	mitochondrial iron-sulfur cluster biogenesis protein Iba57 (predicted)	1253	NA	539.336	-0.057998	0.849945	1090.78	-0.625091	0.00142509	0.154761	0.99556	0.409748	0.0639947
SPAC21E11.08	I	4261533	4263964	+	lcb2	gene	serine palmitoyltransferase Lcb2 (predicted)	2431	NA	7701.29	-0.0449518	0.652344	3126.14	0.0015325	0.997286	-0.194821	0.947036	-0.439518	0.0198117
SPAC222.03c	I	947876	948800	-	tim10	gene	Tim9-Tim10 complex subunit Tim10 (predicted)	924	NA	1126.79	0.0345177	0.876323	388.988	-0.273526	0.407576	-0.0260907	0.999571	-0.451848	0.13787
SPAC222.04c	I	950120	950813	-	ies6	gene	Ino80 complex subunit Ies6	693	NA	1136.66	0.0441767	0.842414	786.998	-0.00548863	0.989841	-0.193125	0.978848	-0.458289	0.047509
SPAC222.05c	I	950912	953006	-	mss1	gene	mitochondrial GTPase (predicted)	2094	NA	1805.08	-0.0770608	0.58388	1360.34	-0.12723	0.613482	-0.0473987	0.999213	0.771955	3.27996e-05
SPAC222.06	I	953095	954325	+	mak16	gene	nuclear HMG-like acidic protein Mak16 (predicted)	1230	NA	1053	-0.0995182	0.552227	3663.82	-0.378869	0.035355	0.493493	0.198712	-0.504219	0.00550232
SPAC222.07c	I	954279	956707	-	hri2	gene	eIF2 alpha kinase Hri2	2428	NA	1765.36	0.0643755	0.67422	1569.44	-0.0510386	0.857249	-0.431522	0.399203	0.0803034	0.758836
SPAC222.08c	I	957367	958774	-	sno1	gene	glutamine aminotransferase subunit Sno1 (predicted)	1407	NA	1561.05	-0.992226	6.05768e-49	1455.61	-0.755426	1.1966e-05	-0.254408	0.874767	0.911039	5.88367e-07
SPAC222.09	I	959867	962227	+	seb1	gene	RNA-binding protein Seb1	2360	NA	6764.32	-0.0466108	0.63973	3397.14	-0.359224	0.0284302	0.153501	0.975395	-0.598383	0.00021372
SPAC222.10c	I	962314	964867	-	byr4	gene	two-component GAP Byr4	2553	NA	1783.04	-0.034163	0.849945	1247.25	-0.145042	0.556389	-0.0368221	0.999571	-0.181773	0.445309
SPAC222.11	I	966164	967591	+	hem13	gene	coproporphyrinogen III oxidase Hem13 (predicted)	1427	NA	3110.86	0.033885	0.818831	1455.2	-0.245678	0.232009	-0.127649	0.99556	-0.867312	1.25362e-06
SPAC222.12c	I	968507	970412	-	atp2	gene	F1-ATPase beta subunit Atp2	1905	NA	71834.5	-0.0987608	0.030692	26882.6	-0.153815	0.447211	0.0471047	0.999213	-1.14032	2.45167e-13
SPAC222.13c	I	970875	973548	-	SPAC222.13c	gene	6-phosphofructo-2-kinase (predicted)	2673	NA	2871.81	0.111144	0.233673	1763.39	0.0894431	0.747519	0.00016707	0.999571	-0.135237	0.607206
SPAC222.14c	I	973843	976782	-	sey1	gene	GTP binding protein Sey1 (predicted)	2939	NA	5140.34	0.0165293	0.915329	2107.12	0.088374	0.720389	-0.396211	0.459828	-0.252566	0.223535
SPAC222.15	I	977709	978637	+	meu13	gene	Tat binding protein 1(TBP-1)-interacting protein (TBPIP) homolog (predicted)	928	NA	60.2675	0.259299	0.741785	100.657	0.194014	0.775268	0.0961783	NA	0.216008	0.747225
SPAC222.16c	I	979482	981161	-	csn3	gene	COP9/signalosome complex subunit Csn3 (predicted)	1679	NA	901.865	0.0408296	0.866523	354.048	0.0680624	0.87562	-0.122323	0.999213	0.291815	0.392377
SPAC222.17	I	967583	968302	-	SPAC222.17	gene	conserved fungal protein	719	NA	623.891	-0.136312	0.484075	574.05	-0.28481	0.328476	-0.191891	0.993484	0.0397864	0.917592
SPAC222.18	I	978722	979643	+	SPAC222.18	gene	Srp1 family splicing factor (predicted)	921	NA	664.545	-0.0101168	0.980199	777.53	-0.125421	0.689118	-0.120026	0.999213	0.491312	0.043585
SPAC222.19	I	949646	950047	+	tam1	gene	Schizosaccharomyces specific protein Tam1	401	NA	570.642	-0.0894679	0.719021	286.434	-0.46225	0.163506	0.325683	0.947036	-0.225643	0.561422
SPAC227.01c	I	498878	500674	-	erd1	gene	Erd1 homolog (predicted)	1796	NA	1264.55	0.12691	0.37262	373.023	0.196872	0.612114	-0.305055	0.955382	0.07249	0.867811
SPAC227.02c	I	501751	502444	-	rrp15	gene	rRNA processing protein Rrp15 (predicted)	693	NA	651.833	0.0114372	0.976836	685.796	-0.281161	0.290057	-0.176333	0.994199	-0.209278	0.464846
SPAC227.03c	I	502577	504324	-	yea6	gene	mitochondrial NAD transmembrane transporter Yea6 (predicted)	1747	NA	609.063	-0.060338	0.821879	874.438	-0.0457607	0.891058	0.0886438	0.999213	0.544029	0.0139634
SPAC227.04	I	504835	505775	+	atg10	gene	Atg12 conjugating activity Atg10	940	NA	409.346	-0.0420185	0.908799	257.677	0.103819	0.83852	0.312134	NA	0.554111	0.139661
SPAC227.05	I	505902	506355	+	gim3	gene	prefoldin subunit 4 Gim3 (predicted)	453	NA	1024.46	-0.0356439	0.875889	369.051	-0.395814	0.187977	0.0660099	0.999213	-0.667592	0.0202789
SPAC227.06	I	506520	507605	+	yip5	gene	Rab GTPase binding Yip5 (predicted)	1085	NA	2365.78	0.0857243	0.432761	984.281	0.198351	0.456293	-0.403573	0.639186	-0.531371	0.0202676
SPAC227.07c	I	507522	509960	-	pab1	gene	protein phosphatase regulatory subunit Pab1	2438	NA	4618.03	-0.0253997	0.849945	2818.87	-0.0548615	0.825181	0.0883111	0.999213	-0.363592	0.045272
SPAC227.08c	I	510410	511433	-	yth1	gene	mRNA cleavage and polyadenylation specificity factor complex Yth1	1023	NA	742.046	1.2845e-05	0.999888	318.358	0.121058	0.779241	-0.101188	0.999213	0.532339	0.110584
SPAC227.09	I	511350	513382	+	fol3	gene	folylpolyglutamate synthase Fol3 (predicted)	2032	NA	1741.85	0.0456322	0.788821	797.437	0.16145	0.572932	0.0328104	0.999571	0.242118	0.362081
SPAC227.10	I	513820	514921	+	gim4	gene	prefoldin subunit 2 Gim4(predicted)	1101	NA	1406.14	-0.0168915	0.938532	607.974	-0.550101	0.0224898	0.269345	0.941844	-0.406374	0.126434
SPAC227.11c	I	513967	517252	-	yos9	gene	sensor for misfolded ER glycoproteins Yos9 (predicted)	3285	NA	1607.86	0.0441173	0.807818	1077.19	-0.233536	0.316833	0.0832474	0.999213	0.0569955	0.846589
SPAC227.12	I	515661	517504	+	rna4	gene	U4/U6 x U5 tri-snRNP complex subunit Prp4 family Rna4	1843	NA	819.584	0.0331093	0.904145	1383.47	-0.110649	0.664109	0.215984	0.935148	-0.0661777	0.81107
SPAC227.13c	I	517416	519017	-	isu1	gene	mitochondrial iron-sulfur cluster assembly scaffold protein Isu1	1601	NA	3451.85	-0.12429	0.110719	18516.4	-0.330846	0.063448	0.501552	0.150641	0.435055	0.0149299
SPAC227.14	I	520174	522766	+	yfh7	gene	uridine kinase Yfh7 (predicted)	2592	NA	1238.6	0.0165898	0.953352	1105.82	0.462694	0.0251052	-0.530916	0.260573	0.687222	0.000728641
SPAC227.15	I	523097	526412	+	reg1	gene	protein phosphatase regulatory subunit Reg1 (predicted)	3315	NA	2910.91	0.0288486	0.867698	3274.56	-0.287283	0.117385	-0.0860181	0.999213	-0.106918	0.635333
SPAC227.16c	I	527782	528906	-	psf3	gene	GINS complex subunit Psf3	1124	NA	727.322	-0.027511	0.920014	934.281	-0.021877	0.948828	0.020413	0.999571	0.011668	0.975847
SPAC227.17c	I	529167	530275	-	SPAC227.17c	gene	conserved protein	1108	NA	1031.77	-0.00869819	0.980144	2680.46	-0.414143	0.0578239	0.549531	0.269176	-0.428348	0.0605139
SPAC227.18	I	530261	531981	+	lys3	gene	saccharopine dehydrogenase Lys3	1720	NA	6612.75	-0.294628	3.07583e-11	5684.81	-0.323972	0.0411909	0.419534	0.222236	0.49252	0.00156132
SPAC227.19c	I	501117	501485	-	SPAC227.19c	gene	conserved protein	368	NA	335.585	0.247307	0.298295	73.1072	0.370773	0.612664	-0.145272	NA	-0.0325498	0.975097
SPAC22A12.01c	I	1156487	1159594	-	pso2	gene	DNA 5' exonuclease (predicted)	3107	NA	1713.34	0.0192776	0.921956	880.56	0.110934	0.704353	-0.159959	0.99556	0.164624	0.550506
SPAC22A12.02c	I	1159626	1160000	-	mug103	gene	Schizosaccharomyces specific protein Mug103	374	NA	31.8366	-0.144084	0.920014	26.5513	0.921764	NA	-1.04505	NA	0.574887	NA
SPAC22A12.03c	I	1160118	1161595	-	csn4	gene	COP9/signalosome complex subunit Csn4	1477	NA	828.184	0.0398696	0.873413	217.361	0.232774	0.605691	-0.197864	NA	0.336634	0.421848
SPAC22A12.04c	I	1162203	1162901	-	rps2201	gene	40S ribosomal protein S15a (predicted)	698	NA	17659.4	-0.450146	7.29212e-25	6969.04	-0.452893	0.0015831	-0.254458	0.727447	-0.917922	2.39643e-10
SPAC22A12.05	I	1163057	1163522	+	rpc11	gene	DNA-directed RNA polymerase III complex subunit Rpc11	465	NA	672.715	-0.090549	0.678752	224.999	0.0663176	0.899895	-0.230949	NA	-0.163063	0.729531
SPAC22A12.06c	I	1163745	1165581	-	SPAC22A12.06c	gene	serine hydrolase-like	1836	NA	4692.64	-0.63706	3.46604e-24	1554.75	-0.890037	5.13413e-08	0.279832	0.832896	-1.65882	1.08105e-20
SPAC22A12.07c	I	1166562	1169743	-	ogm1	gene	protein O-mannosyltransferase Ogm1	3181	NA	9597.17	-0.193718	2.44243e-05	2848.45	-0.188571	0.416734	-0.230775	0.910243	0.200909	0.387956
SPAC22A12.08c	I	1170196	1172171	-	SPAC22A12.08c	gene	cardiolipin synthase/ hydrolase fusion protein (predicted)	1975	NA	3899.55	-0.0510937	0.669818	1329.21	-0.506597	0.00531896	0.152639	0.990993	-0.354498	0.0836899
SPAC22A12.09c	I	1172351	1174497	-	sap114	gene	U2 snRNP subunit Sap114	2146	NA	1533.37	-0.0300277	0.881071	1202.76	-0.0704533	0.803678	-0.0512602	0.999213	-0.276158	0.223763
SPAC22A12.10	I	1172209	1176801	+	ept1	gene	diacylglycerol cholinephosphotransferase/ diacylglycerol ethanolaminesphotransferase Ept1 (predicted)	4592	NA	6124.9	-0.114383	0.0696769	1779.08	-0.251027	0.28754	-0.285294	0.850019	-0.314285	0.174917
SPAC22A12.11	I	1176703	1178897	+	dak1	gene	dihydroxyacetone kinase Dak1	2194	NA	6376.83	0.0374357	0.742045	5286.13	0.0602998	0.799391	0.589992	0.0346268	-0.108345	0.621986
SPAC22A12.12c	I	1178856	1180072	-	rrp40	gene	exosome subunit Rrp40	1216	NA	1273.95	-0.0801258	0.63945	984.157	-0.194622	0.433017	-0.054969	0.999213	-0.511327	0.0167048
SPAC22A12.13	I	1180184	1181157	+	mug84	gene	pig-P subunit (predicted)	973	NA	496.893	-0.0923639	0.726271	288.023	-0.487072	0.15429	0.235749	0.994199	0.156691	0.709843
SPAC22A12.14c	I	1180999	1182528	-	SPAC22A12.14c	gene	BSD domain protein unknown biological role	1529	NA	1374.45	-0.00927121	0.971914	1943	-0.0416271	0.876421	-0.0350396	0.99939	0.0669869	0.788978
SPAC22A12.15c	I	1182693	1185497	-	bip1	gene	ER heat shock protein BiP	2804	NA	50905.7	0.00898328	0.92919	14609.1	-0.452568	0.0168004	-0.164735	0.98095	-0.264981	0.226177
SPAC22A12.16	I	1186205	1187928	+	SPAC22A12.16	gene	ATP-citrate synthase subunit 2 (predicted)	1723	NA	13442.5	-0.14647	0.00611252	2960.49	-0.362463	0.0358724	-0.153804	0.978848	-0.420051	0.0178591
SPAC22A12.17c	I	1185837	1189506	-	SPAC22A12.17c	gene	short chain dehydrogenase (predicted)	3669	NA	201.822	0.179696	0.631214	592.731	0.553357	0.0433725	1.49719	8.60495e-06	0.467334	0.106747
SPAC22E12.01	I	5019371	5021436	+	pet3	gene	phosphoenolpyruvate transmembrane transporter Pet3	2065	NA	1160.55	0.0283657	0.904145	513.731	-0.191061	0.588059	0.0158006	0.999571	-0.311714	0.336199
SPAC22E12.02	I	5021952	5024151	+	SPAC22E12.02	gene	splicing factor WW domain -binding Rbm42 (predicted)	2199	NA	1119.19	0.064121	0.737445	1085.73	0.297749	0.173579	0.10645	0.999213	-0.00625354	0.986228
SPAC22E12.03c	I	5022786	5023906	-	hsp3106	gene	glyoxylase III Hsp3106	1120	NA	1916.12	0.214522	0.0122581	2615.6	0.13153	0.564138	0.25074	0.833274	1.25721	1.25598e-14
SPAC22E12.04	I	5024830	5026218	+	ccs1	gene	superoxide dismutase copper chaperone Ccs1	1388	NA	1556	0.0225514	0.915198	1500.51	0.272195	0.187301	-0.021872	0.999571	0.234485	0.284028
SPAC22E12.05c	I	5026143	5027475	-	rer1	gene	Rer1 family protein (predicted)	1332	NA	3364.44	0.174137	0.00617739	1469.35	-0.0616476	0.820822	0.0565362	0.999213	-0.745928	6.02288e-05
SPAC22E12.06c	I	5027605	5030482	-	gmh3	gene	alpha-12-galactosyltransferase Gmh3	2877	NA	3010.31	0.0124976	0.948873	707.217	-0.0642315	0.857344	-0.0543102	0.999213	-0.340375	0.211103
SPAC22E12.07	I	5030439	5033261	+	rna1	gene	Ran GAP Rna1	2822	NA	3224.8	-0.107762	0.235549	1939.2	-0.298484	0.121352	0.117063	0.999213	-0.378591	0.0489388
SPAC22E12.08	I	5033373	5034586	+	rrn10	gene	RNA polymerase I upstream activation factor complex subunit Rrn10	1213	NA	630.647	0.0258548	0.934991	420.485	-0.138047	0.700666	-0.177578	0.998545	0.12209	0.733827
SPAC22E12.09c	I	5034187	5036621	-	krp1	gene	kexin	2434	NA	4689.56	0.0114741	0.937731	2364.05	-0.201046	0.333151	-0.118764	0.999213	-0.573105	0.00136686
SPAC22E12.10c	I	5036954	5039150	-	etp1	gene	mitochondrial type I (2Fe-2S) ferredoxin Etp1/ cytochrome oxidase cofactor Cox15 fusion protein	2196	NA	5069.91	-0.140179	0.0138767	3022.97	-0.381037	0.0206953	-0.255745	0.783908	-0.335986	0.0582795
SPAC22E12.11c	I	5039546	5043440	-	set3	gene	histone lysine methyltransferase Set3	3894	NA	4418.35	-0.0049732	0.984164	3132.98	-0.251688	0.163506	0.019268	0.999571	-0.457507	0.00735754
SPAC22E12.13c	I	5043386	5044768	-	rlp24	gene	ribosomal L24-like protein involved in ribosome biogenesis Rlp24 (predicted)	1382	NA	2318.21	-0.0800484	0.489731	1396.12	-0.300461	0.135062	0.0941263	0.999213	-0.494963	0.0102228
SPAC22E12.14c	I	5045616	5049021	-	sck2	gene	serine/threonine protein kinase Sck2	3405	NA	4335.33	-0.0140306	0.923171	1670.32	-0.377369	0.0464567	0.205331	0.945972	-0.45783	0.0177092
SPAC22E12.16c	I	5049155	5052429	-	pik1	gene	1-phosphatidylinositol 4-kinase Pik1	3274	NA	3911.38	-0.00396454	0.986169	3593.96	-0.307697	0.0668887	0.205209	0.893916	-0.326821	0.0607345
SPAC22E12.17c	I	5052522	5054738	-	glo3	gene	ARF GTPase activating protein (predicted)	2216	NA	7391.68	-0.019027	0.897964	2907.03	-0.238911	0.251791	-0.355258	0.601937	-0.404343	0.0395091
SPAC22E12.18	I	5055172	5056344	+	SPAC22E12.18	gene	conserved fungal protein	1172	NA	1167.91	0.0618933	0.760447	702.238	-0.0990117	0.753898	0.11722	0.999213	-0.407032	0.105306
SPAC22E12.19	I	5056600	5059053	+	snt1	gene	Set3 complex subunit Snt1	2453	NA	2299.69	0.0260784	0.876061	1011.85	-0.153348	0.583213	-0.248618	0.934558	-0.415568	0.076992
SPAC22F3.02	I	705042	708014	-	atf31	gene	transcription factor Atf31	2972	NA	1224.95	0.592595	0.00137925	264.33	0.625099	0.0660293	0.216508	NA	-0.0546164	0.914827
SPAC22F3.03c	I	703669	707990	+	rdh54	gene	ATP-dependent DNA helicase Rdh54	4321	NA	1326.85	-0.0857315	0.636432	611.363	0.149235	0.627188	-0.317357	0.855031	0.362532	0.164466
SPAC22F3.04	I	697960	702533	-	mug62	gene	AMP binding enzyme (predicted)	4573	NA	51.6144	0.421041	0.538336	271.65	0.298187	0.486094	0.0575361	0.999571	-0.226999	0.619685
SPAC22F3.05c	I	697191	703040	+	alp41	gene	ADP-ribosylation factor Alp41	5849	NA	2669.26	-0.0149192	0.935944	2439.78	-0.347944	0.0712873	0.357648	0.593982	0.120122	0.619204
SPAC22F3.06c	I	693514	697130	+	lon1	gene	Lon protease homolog Lon1 (predicted)	3616	NA	13448.3	-0.065676	0.370655	4965.15	-0.16252	0.389493	0.121952	0.993484	-0.554405	0.000432467
SPAC22F3.07c	I	691472	692077	+	atp20	gene	F0-ATPase subunit G (predicted)	605	NA	3037.87	0.0774729	0.431771	1456.82	-0.331148	0.088122	-0.297938	0.746534	-0.46956	0.0142078
SPAC22F3.08c	I	689345	691122	+	rok1	gene	ATP-dependent RNA helicase Rok1 (predicted)	1777	NA	1292.72	0.0453423	0.819586	770.792	-0.0628523	0.844373	0.119435	0.999213	-0.25122	0.329573
SPAC22F3.09c	I	686543	689179	+	res2	gene	MBF transcription factor complex subunit Res2	2636	NA	1077.28	-0.0491445	0.823902	791.963	-0.00681169	0.988173	0.0599772	0.999213	0.186392	0.519743
SPAC22F3.10c	I	683990	686347	+	gcs1	gene	glutamate-cysteine ligase Gcs1	2357	NA	6296.87	0.0349443	0.746542	2762.76	0.00580297	0.98641	-0.0300742	0.999571	-0.358172	0.0610869
SPAC22F3.11c	I	682835	683660	+	snu23	gene	U4/U6 x U5 tri-snRNP complex subunit Snu23	825	NA	375.232	0.103324	0.742045	713.041	-0.157207	0.598501	0.347925	0.787332	0.0986676	0.754335
SPAC22F3.12c	I	679062	681890	+	rgs1	gene	regulator of G-protein signaling Rgs1	2828	NA	2495.12	0.0644475	0.657172	1485.13	0.72841	0.000243466	-0.739188	0.0534718	-0.521195	0.0239263
SPAC22F3.13	I	673984	678307	-	tsc1	gene	hamartin	4323	NA	4702.4	0.0103814	0.947282	2176.48	-0.0852743	0.72027	0.0682682	0.999213	0.254772	0.194917
SPAC22F3.15	I	692567	693061	+	SPAC22F3.15	gene	GatB/YqeY domain protein	494	NA	404.292	-0.0887353	0.781443	225.866	-0.329457	0.411649	-0.0734339	NA	-0.628765	0.0837585
SPAC22F8.02c	I	4785162	4786280	-	pvg5	gene	PvGal biosynthesis protein Pvg5	1118	NA	1041.97	-0.185498	0.120212	501.416	-0.542544	0.106002	-0.048933	0.999571	-0.589536	0.0852889
SPAC22F8.03c	I	4788494	4788895	-	SPAC22F8.03c	gene	Schizosaccharomyces pombe specific protein	401	NA	1.86115	0.384335	NA	22.3387	0.846365	NA	0.812162	NA	-0.408622	NA
SPAC22F8.04	I	4789418	4791232	+	pet1	gene	phosphoenolpyruvate transmembrane transporter Pet1	1814	NA	2959.78	-0.0635232	0.593725	1748.26	-0.586454	0.00287997	-0.0989888	0.999213	-0.905531	7.34547e-06
SPAC22F8.05	I	4791892	4795263	+	SPAC22F8.05	gene	alphaalpha-trehalose-phosphate synthase (predicted)	3371	NA	3451.91	-0.128328	0.251278	2623.14	-0.297252	0.163291	1.10847	9.70475e-06	1.28431	7.4871e-13
SPAC22F8.06	I	4795276	4796348	+	pam1	gene	20S proteasome complex subunit beta 6	1072	NA	4216.43	0.0618199	0.569668	837.954	0.14176	0.613537	-0.243931	0.940671	-0.594146	0.00804908
SPAC22F8.07c	I	4797195	4799346	-	rtf1	gene	replication termination factor Rtf1	2151	NA	1387.94	-0.0271563	0.900953	1133.26	0.104364	0.701481	-0.126212	0.999213	0.182991	0.461093
SPAC22F8.08	I	4799541	4802652	+	sec24	gene	COPII cargo receptor Sec24/Sfb2 subunit	3111	NA	9283.59	-0.0984289	0.0784794	5708.3	-0.21868	0.240092	-0.0812052	0.999213	-0.406023	0.0189273
SPAC22F8.09	I	4803032	4804584	+	rrp16	gene	rRNA processing protein Rrp16 (predicted)	1552	NA	1835.14	-0.0241368	0.902383	1895.12	-0.157838	0.47252	0.117375	0.999213	-0.617455	0.000571921
SPAC22F8.10c	I	4804513	4806453	-	sap145	gene	U2 snRNP-associated protein Sap145	1940	NA	1595.59	0.0523106	0.767611	1211.72	-0.417228	0.0351503	0.269666	0.854022	-0.438326	0.03381
SPAC22F8.11	I	4807494	4811555	+	plc1	gene	phosphoinositide phospholipase C Plc1	4061	NA	3451.42	0.0296987	0.846612	2254.55	-0.0632036	0.803974	-0.0421644	0.999213	0.863593	3.14682e-07
SPAC22F8.12c	I	4807981	4811405	-	shf1	gene	small histone ubiquitination factor Shf1	3424	NA	1037.04	0.0647489	0.747398	376.477	0.257336	0.461266	-0.228074	0.990993	0.057213	0.89228
SPAC22G7.01c	I	725865	728242	-	fra1	gene	iron responsive transcriptional regulator peptidase family (predicted)	2377	NA	5741.68	-0.0599012	0.503865	1143.27	-0.789498	5.15014e-06	0.138293	0.99556	-0.624131	0.00153784
SPAC22G7.02	I	728335	731867	+	kap111	gene	karyopherin Kap111 (predicted)	3532	NA	3195.51	0.0165145	0.920735	1720.92	-0.383277	0.0399525	0.197864	0.947036	-0.271244	0.189777
SPAC22G7.03	I	731933	732759	+	SPAC22G7.03	gene	Schizosaccharomyces specific protein	826	NA	227.42	0.121158	0.781472	198.35	-0.19086	0.691162	-0.039574	NA	0.0803112	0.875539
SPAC22G7.04	I	732826	736603	+	pan2	gene	ubiquitin C-terminal hydrolase poly(A)-specific ribonuclease complex subunit Pan2 (predicted)	3777	NA	3958.59	-0.0179183	0.904639	2825.85	-0.570238	0.000632212	-0.0658094	0.999213	-0.502201	0.00654177
SPAC22G7.05	I	736722	738782	+	kri1	gene	ribosome biogenesis protein Kri1 (predicted)	2060	NA	2547.41	-0.0530265	0.68912	5589.7	-0.385215	0.0194198	0.304629	0.642047	-0.867665	4.77563e-08
SPAC22G7.06c	I	739167	746117	-	ura1	gene	carbamoyl-phosphate synthase (glutamine hydrolyzing) aspartate carbamoyltransferase Ura1	6950	NA	55726.5	-0.156011	1.60017e-05	35771.1	-0.409247	0.00442066	0.244215	0.745253	-0.411663	0.00775473
SPAC22G7.07c	I	746537	748971	-	ime4	gene	mRNA (N6-adenosine)-methyltransferase Ime4 (predicted)	2434	NA	668.607	0.076369	0.759413	476.064	0.431043	0.136773	0.0230519	0.999571	0.618874	0.0255046
SPAC22G7.08	I	749523	751846	+	ppk8	gene	serine/threonine protein kinase Ppk8 (predicted)	2323	NA	588.052	0.0191739	0.954697	535.3	-0.0505008	0.895916	0.0899802	0.999213	0.796414	0.00128214
SPAC22G7.09c	I	751647	753492	-	nup45	gene	nucleoporin Nup45	1845	NA	2347.46	-0.00523221	0.985396	2834.49	-0.22475	0.243258	-0.0753343	0.999213	-0.555428	0.00127873
SPAC22G7.10	I	753624	755676	+	iss1	gene	mRNA cleavage and polyadenylation specificity factor complex subunit Fip1 homolog (predicted)	2052	NA	3130.38	-0.0538731	0.680605	3410.9	-0.101754	0.65787	0.00714501	0.999571	-0.211655	0.298409
SPAC22G7.11c	I	754932	755637	-	cum1	gene	conserved fungal protein	705	NA	411.224	0.228043	0.353775	954.113	0.407241	0.193544	1.6066	5.87461e-07	2.23148	4.15502e-21
SPAC22H10.02	I	2371726	2372900	+	SPAC22H10.02	gene	conserved fungal protein	1174	NA	915.257	-0.0199096	0.945346	546.665	0.150271	0.670223	-0.314992	0.910053	0.311562	0.312881
SPAC22H10.03c	I	2373052	2376572	-	kap114	gene	karyopherin Kap14	3520	NA	4259.7	0.0254741	0.849101	1305.9	0.0541505	0.873693	0.0327476	0.999571	0.0431802	0.896776
SPAC22H10.04	I	2376661	2378678	+	ppa3	gene	protein phosphatase type 2A Ppa1	2017	NA	1465.08	0.023107	0.91641	888.897	-0.0122663	0.972188	-0.0809615	0.999213	0.279783	0.249822
SPAC22H10.05c	I	2377677	2380412	-	SPAC22H10.05c	gene	mRNA cleavage and polyadenylation specificity factor complex subunit (predicted)	2735	NA	2598.49	-0.108185	0.240853	1343.64	-0.41244	0.0455302	0.299334	0.794777	0.387109	0.0717265
SPAC22H10.06c	I	2381320	2381601	-	SPAC22H10.06c	gene	dubious	281	NA	4.58184	-1.01188	NA	21.6634	0.305544	NA	0.0156077	NA	-0.361095	NA
SPAC22H10.07	I	2382470	2385153	+	scd2	gene	scaffold protein Scd2	2683	NA	1701.11	0.00333136	0.992286	962.129	-0.212799	0.378432	-0.262242	0.893916	-0.292237	0.20513
SPAC22H10.08	I	2385703	2387654	+	SPAC22H10.08	gene	DUF2009 protein	1951	NA	1690.24	-0.0154708	0.938532	976.9	-0.27098	0.242707	0.0291331	0.999571	-0.239473	0.326714
SPAC22H10.09	I	2387588	2389909	+	SPAC22H10.09	gene	Schizosaccharomyces specific protein	2321	NA	2639.98	0.102194	0.273554	656.808	0.113846	0.721387	-0.166411	0.99556	-0.0376011	0.917727
SPAC22H10.10	I	2389917	2391943	+	alp21	gene	tubulin specific chaperone cofactor E	2026	NA	739.415	-0.017467	0.954819	352.222	0.0503298	0.912187	-0.10064	0.999213	0.587271	0.0544522
SPAC22H10.11c	I	2391946	2394372	-	SPAC22H10.11c	gene	TOR signaling pathway transcriptional corepressor Crf1 (predicted)	2426	NA	3114.41	0.0299745	0.868475	3700.11	-0.249979	0.161493	0.20239	0.902408	0.177943	0.367017
SPAC22H10.12c	I	2395068	2396905	-	gdi1	gene	GDP dissociation inhibitor Gdi1 (predicted)	1837	NA	4501.97	0.0476766	0.658422	1730.66	-0.0889432	0.735083	0.348256	0.648135	0.0562341	0.843837
SPAC22H10.13	I	2381690	2382200	+	zym1	gene	metallothionein Zym1	510	NA	609.426	0.626447	1.86586e-06	8377.51	1.67768	2.76391e-20	0.838711	0.00771181	3.80505	1.12418e-88
SPAC22H12.01c	I	893278	894532	-	mug35	gene	Schizosaccharomyces specific protein Mug35	1254	NA	1090.47	0.0547156	0.800414	1295.44	-0.185252	0.47252	-0.318896	0.76161	1.75215	5.19075e-21
SPAC22H12.02	I	893996	896547	+	tfg3	gene	transcription factor TFIIF complex subunit Tfg3	2551	NA	2895.65	0.0403839	0.769832	1419.54	-0.0171948	0.957426	-0.245417	0.902408	-0.223334	0.341163
SPAC22H12.03	I	896668	897900	+	SPAC22H12.03	gene	mitochondrial hydrolase (predicted)	1232	NA	572.208	-0.0492611	0.862487	408.554	0.0894539	0.827804	-0.191984	0.99556	0.635892	0.0278481
SPAC22H12.04c	I	898045	898994	-	rps102	gene	40S ribosomal protein S3a (predicted)	949	NA	40679.8	-0.409979	1.95968e-21	31722.9	-0.959833	1.02589e-15	0.619684	0.00431536	-1.2886	8.52711e-22
SPAC22H12.05c	I	899283	902080	-	fsc1	gene	fasciclin domain protein Fsc1	2797	NA	1849.12	0.0600307	0.704017	1042.11	0.0661735	0.82781	-0.073705	0.999213	0.388491	0.0817801
SPAC23A1.02c	I	4081483	4083493	-	SPAC23A1.02c	gene	phosphoprotein phosphatase (predicted)	2010	NA	860.877	-0.13582	0.360635	1162.99	-0.506769	0.0253478	0.060055	0.999213	0.0151369	0.970386
SPAC23A1.03	I	4083624	4084596	+	apt1	gene	adenine phosphoribosyltransferase (APRT) (predicted)	972	NA	1892.52	-0.413596	3.12523e-10	1801.21	-0.487039	0.00443709	0.477779	0.25277	-1.08424	2.29278e-10
SPAC23A1.04c	I	4084455	4087736	-	mnl1	gene	alpha mannosidase Mnl1 (predicted)	3281	NA	1980.47	0.0202267	0.919627	1336.81	-0.234565	0.310268	0.250571	0.893916	0.0866323	0.751818
SPAC23A1.05	I	4088693	4089782	+	SPAC23A1.05	gene	serine palmitoyltransferase subunit A (predicted)	1089	NA	2136.18	0.104693	0.311872	646.452	0.0926192	0.778759	-0.401782	0.713807	-0.401198	0.128635
SPAC23A1.06c	I	4089794	4092140	-	cmk2	gene	MAPK-activated protein kinase Cmk2	2346	NA	1554.09	-0.0532698	0.754352	1241.77	-0.129963	0.608602	-0.0585259	0.999213	-0.280916	0.205283
SPAC23A1.07	I	4092110	4093122	+	SPAC23A1.07	gene	ubiquitin-protein ligase E3 (predicted)	1012	NA	623.014	-0.00403154	0.992983	173.126	0.318058	0.495076	-0.560535	NA	0.218211	0.661011
SPAC23A1.08c	I	4093344	4093832	-	rpl3401	gene	60S ribosomal protein L34	488	NA	30631.1	-0.44561	5.11459e-32	9263.75	-0.618669	1.55623e-05	0.476876	0.137573	-0.949682	5.12305e-10
SPAC23A1.09	I	4093921	4095148	+	SPAC23A1.09	gene	RNA-binding protein human RBM8A ortholog (predicted)	1227	NA	818.16	-0.11346	0.531303	403.727	-0.294974	0.351778	0.408365	0.787332	-0.107484	0.773663
SPAC23A1.10	I	4095134	4096584	+	tef102	gene	translation elongation factor EF-1 alpha Ef1a-b	1450	NA	66324.7	-0.278619	1.65604e-13	40287.8	-0.221061	0.184221	-0.074964	0.999213	-0.931724	9.2088e-11
SPAC23A1.11	I	4097268	4098123	+	rpl1602	gene	60S ribosomal protein L13/L16 (predicted)	855	NA	19495.6	-0.49841	8.00342e-28	6537.86	-0.595378	2.19941e-05	0.130316	0.988274	-0.805729	9.79629e-08
SPAC23A1.12c	I	4098246	4100284	-	frs1	gene	cytoplasmic phenylalanine-tRNA ligase beta subunit Frs1 (predicted)	2038	NA	7197.46	-0.140984	0.00808191	4566.29	-0.184947	0.426789	-0.428592	0.435294	-0.412026	0.0442484
SPAC23A1.14c	I	4101276	4103209	-	SPAC23A1.14c	gene	uncharacterised trans-sulfuration enzyme (predicted)	1933	NA	2051.68	0.0140978	0.941059	1195.43	-0.0228812	0.954845	-0.44416	0.657646	-0.378863	0.174656
SPAC23A1.15c	I	4103733	4104756	-	sec20	gene	SNARE Sec20 (predicted)	1023	NA	862.721	-0.015043	0.960082	588.647	-0.181093	0.578599	0.132575	0.999213	-0.00857379	0.984737
SPAC23A1.16c	I	4104690	4105778	-	rtr1	gene	RNA polymerase II CTD phosphatase Rtr1 (predicted)	1088	NA	434.296	0.142196	0.565564	262.58	-0.242369	0.547233	-0.194532	NA	0.239974	0.544952
SPAC23A1.17	I	4106702	4112044	+	bbc1	gene	WIP family cytoskeletal protein Bbc1 (predicted)	5342	NA	6749.51	-0.0455175	0.708412	10968.9	-0.287138	0.0740834	-0.0663329	0.999213	-0.438295	0.00550232
SPAC23A1.18c	I	4111970	4113727	-	mrp51	gene	mitochondrial ribosomal protein subunit L51-b (predicted)	1757	NA	1995.17	-0.0130135	0.951557	1137.21	-0.178968	0.461293	0.0912962	0.999213	0.238087	0.301825
SPAC23A1.19c	I	4113673	4117261	-	hrq1	gene	RecQ type DNA helicase Hrq1 (predicted)	3588	NA	2596.97	0.101829	0.289177	1137.62	0.229017	0.31795	-0.062433	0.999213	-0.103133	0.699908
SPAC23A1.20	I	4100755	4101275	-	new11	gene	Schizosaccharomyces specific protein New11	520	NA	373.469	0.208499	0.373291	149.125	0.705391	0.13287	0.054379	NA	0.737371	0.116711
SPAC23C11.01	I	2133203	2136010	+	SPAC23C11.01	gene	ER membrane protein ICE2 family	2807	NA	1791.56	0.116118	0.264226	1037.46	0.0344928	0.914807	-0.134762	0.999213	-0.703064	0.000715094
SPAC23C11.02c	I	2135328	2135841	-	rps23	gene	40S ribosomal protein S23 (predicted)	513	NA	23784.8	-0.435307	1.0736e-28	4011.9	-0.349673	0.0492429	-0.0443528	0.999213	-0.689312	5.43694e-05
SPAC23C11.03	I	2135951	2138028	+	mpp1	gene	U3 snoRNP-associated protein Mpp1 (predicted)	2077	NA	2463.03	-0.16227	0.0347837	1754.91	-0.288345	0.135483	0.0680814	0.999213	-0.283831	0.156848
SPAC23C11.04c	I	2136034	2139523	-	pnk1	gene	DNA kinase/phosphatase Pnk1	3489	NA	862.244	0.0938771	0.602899	1011.19	0.491982	0.0184589	0.0667296	0.999213	0.684545	0.000964853
SPAC23C11.05	I	2140379	2141698	+	ipp1	gene	inorganic pyrophosphatase Ipp1 (predicted)	1319	NA	25411	-0.19829	3.39957e-05	10334.8	-0.0564361	0.812823	-0.234217	0.83962	-1.3863	1.9177e-19
SPAC23C11.06c	I	2141632	2143598	-	SPAC23C11.06c	gene	hydrolase (inferred_from_context)	1966	NA	728.027	0.292779	0.0260936	3217.48	0.582341	0.0029038	0.166142	0.987039	2.52186	4.30638e-44
SPAC23C11.07	I	2144894	2145226	+	SPAC23C11.07	gene	Schizosaccharomyces pombe specific protein	332	NA	23.7338	0.227928	0.875889	17.3889	0.466149	NA	-0.0978772	NA	0.427401	NA
SPAC23C11.08	I	2145681	2146388	+	php3	gene	CCAAT-binding factor complex subunit Php3	707	NA	1047.93	0.000918312	0.998172	346.126	0.0644031	0.884891	-0.0977762	0.999213	0.294982	0.391885
SPAC23C11.09	I	2147100	2150190	+	ala1	gene	mitochondrial and cytoplasmic alanine-tRNA ligase Ala1 (predicted)	3090	NA	15352.4	-0.0830787	0.126475	7035.49	-0.225087	0.227087	-0.0624275	0.999213	-0.591569	0.00036812
SPAC23C11.10	I	2150624	2151601	+	mpn1	gene	RNA processing protein (predicted)	977	NA	1301.54	0.182778	0.230991	389.008	0.0373284	0.938212	-0.564788	0.584883	0.35642	0.287791
SPAC23C11.11	I	2152042	2154223	+	cka1	gene	serine/threonine protein kinase Cka1	2181	NA	7656.49	-0.0138704	0.915099	5628.35	-0.28002	0.111263	0.0603902	0.999213	-0.753368	2.34052e-06
SPAC23C11.12	I	2154795	2155037	+	hcn1	gene	anaphase-promoting complex subunit TPR lobe accessory factor Hcn1/Apc12	242	NA	500.779	0.0405218	0.908997	338.37	-0.316048	0.349215	-0.224448	0.993171	0.171808	0.645642
SPAC23C11.13c	I	2155374	2156694	-	hpt1	gene	xanthine phosphoribosyltransferase (predicted)	1320	NA	3165.53	0.105081	0.19204	1069.18	-0.362094	0.0878684	0.141596	0.99556	-0.623916	0.00226416
SPAC23C11.14	I	2158659	2160086	+	zhf1	gene	zinc ion transmembrane transporter Zhf1	1427	NA	3567.55	-0.0252773	0.862487	4710.07	-0.135219	0.569352	-0.198468	0.947036	-0.447178	0.0211188
SPAC23C11.15	I	2160354	2164078	+	pst2	gene	Clr6 histone deacetylase complex subunit Pst2	3724	NA	4063.29	-0.0495144	0.640308	3056.29	-0.0610699	0.813966	0.203302	0.935329	-0.0403923	0.879266
SPAC23C11.16	I	2164162	2166765	+	plo1	gene	Polo kinase Plo1	2603	NA	2574.15	0.0578776	0.65544	776.827	-0.362836	0.130117	0.016218	0.999571	-0.569183	0.0139989
SPAC23C11.17	I	2167170	2168987	+	mdm28	gene	mitochondrial inner membrane protein involved in potassium ion transport Mdm28 (predicted)	1817	NA	5141.44	0.015814	0.909095	1956.79	-0.347124	0.0617722	0.149254	0.987964	-0.0323539	0.904452
SPAC23C4.02	I	1032085	1034167	+	crn1	gene	actin binding protein coronin Crn1	2082	NA	7290.62	-0.0611357	0.462823	3537.06	-0.371039	0.0270526	-0.0446175	0.999213	-0.756421	3.07076e-06
SPAC23C4.03	I	1034296	1035992	+	hrk1	gene	haspin related kinase Hrk1	1696	NA	7600.78	-0.0620911	0.442973	1731.4	-0.156339	0.600707	-0.133954	0.999213	-0.561948	0.0193015
SPAC23C4.04c	I	1036033	1036508	+	SPAC23C4.04c	gene	Schizosaccharomyces pombe specific protein	475	NA	308.861	0.0870461	0.818149	588.473	-0.434717	0.0775159	-0.235893	0.967578	-1.11529	1.43989e-06
SPAC23C4.05c	I	1036639	1038267	-	SPAC23C4.05c	gene	LEA domain protein	1628	NA	3011.6	0.00144515	0.993671	1501.92	-0.102569	0.684374	0.448487	0.345106	0.156718	0.502882
SPAC23C4.06c	I	1038515	1042027	-	SPAC23C4.06c	gene	methyltransferase human Fam119 ortholog (predicted)	3512	NA	871.985	-0.0480912	0.84065	536.807	-0.371946	0.17756	0.18898	0.99556	-0.128584	0.706069
SPAC23C4.07	I	1038379	1041195	+	tht2	gene	karyogamy protein Tht2	2816	NA	267.324	0.10134	0.802247	308.548	0.146835	0.72251	0.803202	0.236861	-0.233341	0.550695
SPAC23C4.08	I	1041414	1043083	+	rho3	gene	Rho family GTPase Rho3	1669	NA	2276.93	-0.00239706	0.992934	1633.36	-0.0320909	0.912885	-0.0448423	0.999213	-0.426259	0.031883
SPAC23C4.09c	I	1041980	1044240	-	SPAC23C4.09c	gene	DNA-binding TFAR19-related protein (predicted)	2260	NA	1472.02	-0.050811	0.769443	492.33	0.0803025	0.829553	-0.0923888	0.999213	-0.334248	0.258457
SPAC23C4.10	I	1044844	1046788	+	sec2	gene	guanyl-nucleotide exchange factor Sec2 (predicted)	1944	NA	1119.41	0.0433647	0.840662	1204.25	-0.283074	0.206222	0.160562	0.993154	-0.316033	0.163939
SPAC23C4.11	I	1047065	1047741	+	atp18	gene	F0-ATPase subunit J (predicted)	676	NA	1919.37	-0.0402896	0.849945	60.7992	0.460736	0.575618	-0.143543	NA	-0.0252953	0.983131
SPAC23C4.12	I	1048957	1051136	+	hhp2	gene	serine/threonine protein kinase Hhp2	2179	NA	1960.88	-0.0545575	0.728335	1319.17	-0.21994	0.347311	0.0440486	0.999213	0.329883	0.129865
SPAC23C4.13	I	1051665	1052724	+	bet1	gene	SNARE Bet1 (predicted)	1059	NA	1105.26	0.142238	0.300987	483.472	-0.454411	0.0807579	0.477261	0.605175	-0.704473	0.00582774
SPAC23C4.14	I	1052875	1054468	+	alg1	gene	mannosyltransferase complex subunit Alg1 (predicted)	1593	NA	1446.16	-0.0535738	0.765462	1014.98	-0.134311	0.614405	-0.172174	0.987039	-0.17301	0.503171
SPAC23C4.15	I	1054665	1055906	+	rpb5	gene	DNA-directed RNA polymerase I II and III subunit Rpb5	1241	NA	2608.93	0.00459827	0.986169	1202.64	-0.204596	0.467592	-0.0308558	0.999571	-0.60303	0.0112487
SPAC23C4.16c	I	1055849	1057578	-	atg15	gene	autophagy associated lipase Atg15	1729	NA	2709.15	0.0686897	0.578462	1064.82	0.276308	0.225147	-0.181905	0.978848	0.483929	0.0218631
SPAC23C4.17	I	1057701	1061166	+	trm402	gene	tRNA (cytosine-5-)-methyltransferase (predicted)	3465	NA	2060.81	-0.0740015	0.569668	2288.41	-0.0532941	0.83228	-0.12257	0.99556	-0.291552	0.125091
SPAC23C4.18c	I	1058646	1063306	-	rad4	gene	BRCT domain protein Rad4	4660	NA	1580.41	-0.00618474	0.985157	1216.64	-0.076247	0.778233	0.0470818	0.999213	0.110173	0.669123
SPAC23C4.19	I	1063729	1066954	+	spt5	gene	DSIF transcription elongation factor complex subunit Spt5	3225	NA	6476.83	-0.0818883	0.242841	4993.93	-0.0600408	0.787131	0.0447165	0.999213	-0.0760118	0.726305
SPAC23D3.01	I	4337097	4338471	+	pdp3	gene	PWWP domain protein involved in chromatin remodeling (predicted)	1374	NA	1131.55	-0.00268839	0.993506	1134.79	-0.0123735	0.970183	-0.317904	0.76161	-0.246084	0.298538
SPAC23D3.02	I	4338673	4339944	+	rfc2	gene	DNA replication factor C complex subunit Rfc2	1271	NA	1726.59	-0.00930954	0.968555	367.996	-0.32344	0.325881	0.0219589	0.999571	-0.324316	0.331886
SPAC23D3.03c	I	4340057	4342124	-	SPAC23D3.03c	gene	GTPase activating protein (predicted)	2067	NA	3445.27	0.00903366	0.964981	1466.05	-0.132933	0.610591	-0.225523	0.940455	-0.39174	0.071937
SPAC23D3.04c	I	4342230	4344039	-	gpd2	gene	glycerol-3-phosphate dehydrogenase Gpd2	1809	NA	6624.17	-0.212813	4.34659e-05	3284.13	-0.392127	0.0142323	-0.0400078	0.999213	-0.399907	0.0178855
SPAC23D3.05c	I	4344572	4346170	-	SPAC23D3.05c	pseudogene	NA	1598	NA	0	NA	NA	0	NA	NA	NA	NA	NA	NA
SPAC23D3.05c.1	I	4344572	4346170	-	SPAC23D3.05c	pseudogene	alcohol dehydrogenase pseudogene;external_name=SPAC23D3.05c;logic_name=pombase;version=1	1598	NA	0	NA	NA	0	NA	NA	NA	NA	NA	NA
SPAC23D3.06c	I	4346357	4350846	-	nup146	gene	nucleoporin Nup146	4489	NA	6479.74	-0.0400385	0.683306	2597.67	-0.15089	0.464166	0.0236713	0.999571	-0.164478	0.42485
SPAC23D3.07	I	4350803	4352369	+	pup1	gene	20S proteasome complex subunit beta 2 (predicted)	1566	NA	5267.25	0.0654079	0.480293	2598.3	0.24371	0.193334	-0.316972	0.632363	-0.40455	0.0242813
SPAC23D3.08	I	4352440	4355260	+	usp108	gene	U1 snRNP-associated protein Usp108	2820	NA	2587.32	0.0253318	0.887681	981.736	-0.125231	0.650905	0.241111	0.934558	-0.390664	0.0872166
SPAC23D3.09	I	4352333	4355333	-	arp42	gene	SWI/SNF and RSC complex subunit Arp42	3000	NA	2337.2	-0.0388328	0.802167	824.862	0.117688	0.682544	-0.0916552	0.999213	-0.237579	0.35551
SPAC23D3.10c	I	4355410	4358242	-	eng2	gene	endo-13-beta-glucanase Eng2	2832	NA	3467.76	-0.0542624	0.65542	1844.19	0.063755	0.838525	-0.341237	0.746534	0.0971888	0.740283
SPAC23D3.11	I	4357920	4360891	+	ayr1	gene	1-acyldihydroxyacetone phosphate reductase (predicted)	2971	NA	859.605	0.125705	0.49791	846.88	0.21127	0.426789	0.0215552	0.999571	0.407393	0.0833125
SPAC23D3.12	I	4362493	4365125	+	SPAC23D3.12	gene	inorganic phosphate transmembrane transporter (predicted)	2632	NA	8241.62	-1.22071	1.93169e-149	14608.7	-0.841037	3.27068e-11	0.147519	0.966681	0.546345	0.000258345
SPAC23D3.13c	I	4367585	4372712	-	SPAC23D3.13c	gene	guanyl-nucleotide exchange factor (predicted)	5127	NA	5546.22	-0.0347292	0.7626	2247.76	-0.360501	0.0417089	0.0624621	0.999213	0.161506	0.448119
SPAC23D3.14c	I	4373039	4374987	-	aah2	gene	alpha-amylase homolog Aah2 (predicted)	1948	NA	621.401	0.0818552	0.742045	961.725	0.0150935	0.969988	0.0536008	0.999213	0.345389	0.204752
SPAC23D3.16	I	4365547	4366456	+	SPAC23D3.16	gene	Schizosaccharomyces specific protein	909	NA	502.64	0.035154	0.914775	169.036	-0.656019	0.0995552	0.130012	NA	-0.737444	0.069661
SPAC23D3.17	I	4366000	4367171	-	SPAC23D3.17	gene	conserved fungal protein	1171	NA	441.803	0.13018	0.6083	978.36	0.56711	0.00489393	-0.320973	0.783603	0.46832	0.0343536
SPAC23E2.01	I	442201	445721	+	fep1	gene	iron-sensing transcription factor Fep1	3520	NA	3416.69	0.00527012	0.985157	2557.89	-0.16217	0.452345	0.0928624	0.999213	0.25325	0.204123
SPAC23E2.02	I	446491	450726	+	lsd2	gene	histone demethylase SWIRM2 (predicted)	4235	NA	2832.67	0.0305852	0.843514	2166.54	-0.00628645	0.985876	0.0229507	0.999571	0.324122	0.0905275
SPAC23E2.03c	I	450860	453603	-	ste7	gene	arrestin family meiotic suppressor protein Ste7	2743	NA	549.736	-0.53504	5.15286e-05	1631.8	-0.724623	0.000704534	0.404354	0.679905	-0.768764	0.000906849
SPAC23G3.01	I	850591	854385	+	rpb2	gene	RNA polymerase II complex subunit Rpb2	3794	NA	12402	-0.089312	0.112893	5814.52	-0.326469	0.0427983	-0.0393627	0.999213	-0.200815	0.274694
SPAC23G3.02c	I	854453	869704	-	sib1	gene	ferrichrome synthetase Sib1	15251	NA	10406.9	0.118542	0.0162142	8033.82	0.318589	0.0515146	0.28904	0.645541	0.576407	0.000258617
SPAC23G3.03	I	870740	872773	+	sib2	gene	ornithine N5 monooxygenase (predicted)	2033	NA	1308.98	0.41891	3.13916e-08	906.18	0.421033	0.0851085	0.309382	0.873492	-0.0966806	0.767993
SPAC23G3.04	I	872883	874248	+	ies4	gene	Ino80 complex subunit Ies4	1365	NA	675.812	-0.0409266	0.904639	418.535	-0.413714	0.156366	0.0458191	0.999571	0.230434	0.484654
SPAC23G3.05c	I	874160	875763	-	SPAC23G3.05c	gene	regulator of G-protein signaling (RGS) domain (predicted)	1603	NA	956.72	0.0598077	0.789824	777.1	-0.414661	0.0664563	-0.0986493	0.999213	-0.893557	3.33056e-05
SPAC23G3.06	I	876862	878930	+	nop58	gene	U3 snoRNP protein Nop58 (predicted)	2068	NA	11747.2	-0.104175	0.0695703	2694.11	-0.0899228	0.699868	0.0860118	0.999213	-0.685259	5.44063e-05
SPAC23G3.07c	I	879147	880546	-	snf30	gene	SWI/SNF complex subunit Snf30	1399	NA	662.667	0.100519	0.629003	706.364	0.222096	0.431697	-0.0840077	0.999213	0.0368431	0.918787
SPAC23G3.08c	I	880660	884231	-	ubp7	gene	ubiquitin C-terminal hydrolase Ubp7	3571	NA	3763.48	0.0222631	0.876323	1842.47	-0.124351	0.611199	-0.0960517	0.999213	-0.134155	0.581283
SPAC23G3.09	I	884365	885989	+	taf4	gene	transcription factor TFIID complex subunit Taf4 (predicted)	1624	NA	1845.12	-0.0815071	0.543139	2120.82	-0.407657	0.0253478	0.0926645	0.999213	-0.0210134	0.942749
SPAC23G3.10c	I	884513	887531	-	ssr3	gene	SWI/SNF and RSC complex subunit Ssr3	3018	NA	2220.78	-0.0683534	0.628196	949.992	0.233555	0.340445	-0.207316	0.959105	-0.132118	0.631205
SPAC23G3.11	I	885944	889096	+	rpn6	gene	19S proteasome regulatory subunit Rpn6 (predicted)	3152	NA	4978.87	-0.0177317	0.906037	1710.54	0.0834513	0.735209	-0.15971	0.979191	-0.355072	0.0707123
SPAC23G3.12c	I	889058	892211	-	SPAC23G3.12c	gene	serine protease (predicted)	3153	NA	4850.41	-0.126609	0.0332544	4298.31	-0.524894	0.000304298	0.19781	0.902408	-0.414555	0.0113991
SPAC23H3.02c	I	2494402	2495388	-	ini1	gene	RING finger-like protein Ini1	986	NA	854.763	0.0927366	0.656032	1626.99	0.089213	0.725364	-0.00885056	0.999571	0.165589	0.476032
SPAC23H3.03c	I	2495844	2497780	-	npr2	gene	SEA/Iml1/Npr2/3 complex subunit Npr2 (predicted)	1936	NA	867.5	0.157924	0.263619	376.531	0.379356	0.240092	-0.28239	0.955382	0.785176	0.0062098
SPAC23H3.04	I	2499035	2500236	+	SPAC23H3.04	gene	conserved fungal protein	1201	NA	411.455	0.118162	0.667203	203.373	0.0811736	0.887836	-0.00338239	NA	1.06124	0.00358195
SPAC23H3.05c	I	2500469	2502066	-	swd1	gene	Set1C complex subunit Swd1	1597	NA	1810.3	-0.038295	0.837309	643.812	-0.0788948	0.813481	-0.0743567	0.999213	-0.227516	0.424303
SPAC23H3.06	I	2502790	2506036	+	apl6	gene	AP-3 adaptor complex subunit Apl6 (predicted)	3246	NA	3457.18	-0.0119715	0.941059	1497.94	-0.0254789	0.937578	-0.00590344	0.999571	-0.214381	0.364955
SPAC23H3.07c	I	2504733	2505904	-	mrp2	gene	mitochondrial ribosomal protein subunit S14 (predicted)	1171	NA	1263.76	0.0644604	0.711153	1660.87	-0.339774	0.10587	0.00816241	0.999571	-0.36616	0.0878575
SPAC23H3.08c	I	2506085	2507593	-	bub3	gene	mitotic spindle checkpoint protein Bub3	1508	NA	541.386	0.04959	0.875889	233.324	0.201812	0.6594	-0.113878	NA	0.410803	0.302146
SPAC23H3.09c	I	2507707	2509630	-	gly1	gene	threonine aldolase Gly1 (predicted)	1923	NA	8178.72	-0.0672078	0.366537	2846.11	0.0951255	0.701294	-0.17761	0.968492	-0.080627	0.751016
SPAC23H3.10	I	2511048	2512846	+	ssr2	gene	SWI/SNF and RSC complex subunit Ssr2	1798	NA	1748.95	0.0437308	0.807818	683.153	0.0208944	0.958243	-0.150996	0.999213	0.031915	0.934724
SPAC23H3.11c	I	2512905	2514941	-	SPAC23H3.11c	gene	glucosidase (predicted)	2036	NA	1076.16	0.0190556	0.941059	588.985	0.087845	0.808251	0.0481456	0.999571	0.514318	0.0524171
SPAC23H3.12c	I	2515051	2515985	-	SPAC23H3.12c	gene	mitochondrial hydrogen/potassium transport system protein (predicted)	934	NA	497.457	0.0679499	0.821214	249.362	-0.128887	0.786807	-0.215059	NA	0.553126	0.130377
SPAC23H3.13c	I	2516053	2519235	-	gpa2	gene	heterotrimeric G protein alpha-2 subunit Gpa2	3182	NA	3398.65	0.558574	1.35892e-24	2156.31	0.482385	0.00667759	-0.0789231	0.999213	-0.679809	0.000231886
SPAC23H3.14	I	2521520	2523453	+	SPAC23H3.14	gene	LAlv9 family protein involved in post Golgi transport (predicted)	1933	NA	1921.64	0.113928	0.353197	1290.49	0.111543	0.691088	-0.262609	0.894016	-0.110276	0.694075
SPAC23H3.15c	I	2523372	2524734	-	SPAC23H3.15c	gene	Schizosaccharomyces specific protein	1362	NA	467.024	-0.18418	0.533185	25424.3	0.405306	0.0178773	1.2732	3.83156e-10	4.47303	4.41695e-203
SPAC23H4.01c	I	1607776	1611164	+	osh3	gene	sterol binding ankyrin repeat protein Osh3	3388	NA	5213.29	0.132593	0.0298276	2153.83	-0.331759	0.0809507	0.209364	0.933757	-0.326815	0.0992564
SPAC23H4.02	I	1605073	1607249	-	ppk9	gene	serine/threonine protein kinase Ppk9 (predicted)	2176	NA	2031.5	-0.0664932	0.625953	2128.7	-0.345576	0.0571922	0.107861	0.999213	0.171813	0.424303
SPAC23H4.03c	I	1603906	1605116	+	erv25	gene	COPII-coated vesicle component Erv25 (predicted)	1210	NA	3134.24	0.0363079	0.79185	1237.03	-0.00882509	0.982324	-0.391699	0.639066	-0.773123	0.000227569
SPAC23H4.04	I	1601412	1603005	-	SPAC23H4.04	gene	mitochondrial tRNA(5-methylaminomethyl-2-thiouridylate)-methyltransferase (predicted)	1593	NA	968.656	0.0373141	0.876323	833.271	-0.149191	0.656126	-0.160122	0.999213	0.263497	0.387009
SPAC23H4.05c	I	1599323	1600363	+	SPAC23H4.05c	gene	Schizosaccharomyces pombe specific protein	1040	NA	59.5057	0.301075	0.682161	83.8048	0.89718	0.11233	-0.664765	NA	0.0852939	0.918299
SPAC23H4.06	I	1596073	1598149	-	gln1	gene	glutamate-ammonia ligase Gln1	2076	NA	20429.4	-0.16656	0.000521534	4062.08	-0.784226	1.10656e-07	-0.012225	0.999571	-1.73644	4.56363e-28
SPAC23H4.07c	I	1595143	1596024	+	srp102	gene	signal recognition particle receptor beta subunit Srp102 (predicted)	881	NA	1823.18	-0.0548447	0.736119	716.964	-0.0398123	0.90926	-0.321091	0.83962	-0.164194	0.573475
SPAC23H4.08	I	1593302	1594661	-	iwr1	gene	RNA polymerase II nuclear import protein Iwr1 (predicted)	1359	NA	683.634	-0.108015	0.592243	617.427	0.329274	0.220859	0.0584667	0.999213	0.505011	0.0464616
SPAC23H4.09	I	1591873	1593194	-	cdb4	gene	curved DNA-binding protein Cdb4 peptidase family	1321	NA	3650.92	-0.391907	1.16379e-14	1604.27	-0.622893	0.000589717	0.108468	0.999213	-0.785238	4.6581e-05
SPAC23H4.10c	I	1589743	1593248	+	thi4	gene	bifunctional thiamine-phosphate dipyrophosphorylase/hydroxyethylthiazole kinase	3505	NA	17486.8	-0.135164	0.00266697	7021.61	-0.751578	4.43369e-08	0.19988	0.902408	-1.30972	1.10588e-18
SPAC23H4.11c	I	1588622	1589730	+	cnl2	gene	centromere localized protein Cnl2	1108	NA	250.002	-0.111753	0.770859	248.494	-0.129714	0.787131	-0.0376631	NA	0.275152	0.519503
SPAC23H4.12	I	1587022	1588751	-	alp13	gene	MRG family Clr6 histone deacetylase complex subunit Alp13	1729	NA	2567.85	0.00134522	0.994443	3283.31	-0.150875	0.449978	0.0566948	0.999213	-0.721227	5.97837e-06
SPAC23H4.13c	I	1586008	1587570	+	SPAC23H4.13c	gene	Schizosaccharomyces specific protein	1562	NA	689.909	0.118815	0.566189	474.154	0.0915417	0.817967	-0.00698902	0.999571	0.303171	0.350851
SPAC23H4.14	I	1582412	1585637	-	vam6	gene	guanyl-nucleotide exchange factor HOPS complex subunit Vam6 (predicted)	3225	NA	2146.1	-0.0243449	0.887681	1443.9	-0.151042	0.57854	0.0890501	0.999213	0.173892	0.512008
SPAC23H4.15	I	1579668	1582323	-	tsr1	gene	ribosome biogenesis protein Tsr1 (predicted)	2655	NA	3686.63	-0.0808453	0.399892	1895.26	-0.266563	0.165189	0.0705165	0.999213	-0.394471	0.0351586
SPAC23H4.16c	I	1578314	1579610	+	SPAC23H4.16c	gene	Schizosaccharomyces specific protein	1296	NA	1062.72	-0.120964	0.395649	517.676	-0.109897	0.747519	0.0334338	0.999571	0.200067	0.51878
SPAC23H4.17c	I	1576712	1578028	+	srb10	gene	cyclin-dependent protein Srb mediator subunit kinase Srb10	1316	NA	778.003	-0.19069	0.204628	551.754	-0.00919628	0.985876	-0.0397157	0.999571	0.500513	0.0644317
SPAC23H4.18c	I	1575290	1576307	+	rbx1	gene	SCF complex and CLRC ubiquitin ligase ligase E3 subunit Rbx1	1017	NA	708.754	0.00727167	0.986513	477.477	0.283887	0.356668	-0.312461	0.904469	0.371552	0.206265
SPAC23H4.21	I	1585742	1586534	-	SPAC23H4.21	gene	conserved protein	792	NA	236.247	-0.116576	0.774039	214.029	-0.419858	0.31747	0.258936	NA	0.467993	0.24298
SPAC24B11.05	I	204386	206081	+	SPAC24B11.05	gene	pyrimidine 5'-nucleotidase (predicted)	1695	NA	3429.25	0.841388	1.41167e-33	881.751	-0.318147	0.243973	0.313759	0.881372	0.667309	0.00608523
SPAC24B11.06c	I	206476	208044	-	sty1	gene	MAP kinase Sty1	1568	NA	5785.05	0.203993	2.31173e-05	3366.04	0.0703288	0.763017	-0.0383237	0.999213	-0.39722	0.0252814
SPAC24B11.07c	I	208839	211275	-	SPAC24B11.07c	gene	oxidoreductase (predicted)	2436	NA	2664.59	0.0778572	0.484293	1424.68	-0.175788	0.486483	-0.516959	0.302964	-0.616896	0.00305956
SPAC24B11.08c	I	211714	213591	-	SPAC24B11.08c	gene	COPII-coated vesicle component Erv46 (predicted)	1877	NA	3342.29	0.0261897	0.86449	1276.43	-0.0279894	0.931321	-0.349894	0.679905	-0.75022	0.000153405
SPAC24B11.09	I	214093	216962	+	mpc2	gene	mitochondrial pyruvate transmembrane transporter Mpc2 (predicted)	2869	NA	1719.04	-0.143744	0.133404	3741.6	-0.489126	0.00142509	0.272797	0.723639	0.051659	0.829224
SPAC24B11.10c	I	218260	221562	-	cfh1	gene	chitin synthase regulatory factor-like Cfh1 (predicted)	3302	NA	3322.38	-0.13254	0.0647547	2454.52	-0.334004	0.0580647	-0.1438	0.987039	-0.353823	0.0534257
SPAC24B11.11c	I	221694	223991	-	sid2	gene	NDR kinase Sid2	2297	NA	2396.25	0.0633268	0.627369	2145.86	-0.277409	0.15006	0.213012	0.912406	-0.0806168	0.742882
SPAC24B11.12c	I	224080	229307	-	SPAC24B11.12c	gene	P-type ATPase (predicted)	5227	NA	8806.52	-0.0161455	0.893186	3226.78	-0.0702461	0.755372	0.157208	0.970326	-0.15635	0.436909
SPAC24B11.13	I	231311	233488	+	hem3	gene	hydroxymethylbilane synthase Hem3 (predicted)	2177	NA	2974.84	-0.16686	0.0180773	1575.49	-0.564673	0.00211577	-0.0870279	0.999213	-0.84326	8.83294e-06
SPAC24B11.14	I	230545	231136	+	SPAC24B11.14	gene	dubious	591	NA	87.5862	0.0683287	0.929	116.295	-0.11403	0.863627	0.378668	NA	-1.47175	0.0017177
SPAC24C9.02c	I	3039688	3040577	-	cyt2	gene	cytochrome c1 heme lyase Cyt2 (predicted)	889	NA	1435.63	0.00575627	0.985396	396.803	-0.132286	0.718959	0.0454663	0.999571	-0.283094	0.384571
SPAC24C9.03	I	3041074	3043306	+	mvd1	gene	diphosphomevalonate decarboxylase mvd1 (predicted)	2232	NA	4364.1	-0.150723	0.014859	2916.09	-0.308066	0.109611	-0.0896814	0.999213	-0.715996	5.52526e-05
SPAC24C9.04	I	3043895	3045082	+	SPAC24C9.04	gene	Schizosaccharomyces specific protein	1187	NA	1056.55	0.0475216	0.852404	761.44	0.108666	0.7136	-0.303629	0.842216	-0.0811982	0.793873
SPAC24C9.05c	I	3045064	3047390	-	mug70	gene	conserved protein Mug20	2326	NA	1913.48	0.00897011	0.967398	1799.02	-0.000870441	0.998301	-0.34033	0.664724	-0.119085	0.639461
SPAC24C9.06c	I	3048060	3051537	-	aco1	gene	aconitate hydratase Aco1 (predicted)	3477	NA	29702.4	-0.083384	0.140685	32335.1	-0.319096	0.031325	0.0076302	0.999571	0.210033	0.209494
SPAC24C9.07c	I	3053214	3059282	-	bgs2	gene	13-beta-glucan synthase subunit Bgs2	6068	NA	2339.51	0.0776142	0.520094	2064.85	0.165659	0.440606	0.0295106	0.999571	0.36618	0.0506191
SPAC24C9.08	I	3061210	3063526	+	SPAC24C9.08	gene	vacuolar carboxypeptidase (predicted)	2316	NA	11613.5	-0.132122	0.00514006	8372.13	-0.0427899	0.850235	-0.27484	0.648135	0.543611	0.000302525
SPAC24C9.09	I	3063681	3066413	+	SPAC24C9.09	gene	mitochondrial threonine-tRNA ligase (predicted)	2732	NA	1151.43	0.117168	0.400467	776.98	0.1064	0.72261	-0.242503	0.946193	-0.188182	0.497103
SPAC24C9.10c	I	3065326	3066303	-	mrp4	gene	mitochondrial ribosomal protein subunit S2 (predicted)	977	NA	1314.82	-0.00306135	0.992934	688.577	-0.228108	0.395451	0.113968	0.999213	-0.207298	0.451936
SPAC24C9.11	I	3066462	3069156	+	sgd1	gene	ribosome small subunit biogenesis protein Sgd1 (predicted)	2694	NA	1838.59	-0.0233532	0.906037	1587.39	-0.0834136	0.754389	0.0654398	0.999213	0.291273	0.176828
SPAC24C9.12c	I	3069322	3071192	-	shm1	gene	serine hydroxymethyltransferase Shm1 (predicted)	1870	NA	74860.8	-0.342871	3.8029e-13	35479.1	-0.672469	2.45838e-06	0.0489326	0.999213	-2.48694	4.90507e-64
SPAC24C9.13c	I	3071584	3072124	-	mrp10	gene	mitochondrial ribosomal protein subunit Mrp10 (predicted)	540	NA	854.436	-0.105641	0.576829	820.057	-0.304916	0.218245	-0.100828	0.999213	-0.426566	0.0769839
SPAC24C9.14	I	3072847	3077223	+	otu1	gene	ubiquitin-specific cysteine protease OTU family Otu1	4376	NA	2317.59	0.173654	0.0179699	1414.14	0.0767836	0.786807	-0.0100266	0.999571	0.367042	0.0930077
SPAC24C9.15c	I	3074267	3075988	-	spn5	gene	meiotic septin Spn5	1721	NA	67.288	-0.809512	0.0279389	261.22	-0.56742	0.136773	-0.263123	NA	1.23558	0.000193254
SPAC24C9.16c	I	3042749	3043380	-	cox8	gene	cytochrome c oxidase subunit VIII (predicted)	631	NA	1288.09	-0.121465	0.389203	149.278	0.163423	0.773743	0.00881746	NA	-0.209631	0.708671
SPAC24H6.01c	I	489871	492181	+	SPAC24H6.01c	gene	membrane bound O-acyltransferase MBOAT (predicted)	2310	NA	1139.65	0.0254071	0.918186	726.086	0.164726	0.59294	-0.281241	0.910053	0.571869	0.0190011
SPAC24H6.02c	I	488339	489482	+	tim15	gene	TIM23 translocase complex subunit Tim15 (predicted)	1143	NA	269.541	0.00873957	0.991738	349.523	-0.307006	0.381064	0.21638	0.99556	0.383434	0.245783
SPAC24H6.03	I	485723	488811	-	cul3	gene	cullin 3	3088	NA	2017.52	0.091889	0.428325	1763.61	0.169082	0.45351	0.189023	0.955205	0.40215	0.0383704
SPAC24H6.04	I	482607	485408	-	hxk1	gene	hexokinase 1	2801	NA	19752.2	-0.162454	9.76715e-05	3834.02	-0.0946341	0.700561	-0.325303	0.661831	-1.07996	4.22497e-10
SPAC24H6.05	I	479228	482556	-	cdc25	gene	M phase inducer tyrosine phosphatase Cdc25	3328	NA	2498.2	-0.137444	0.0802569	1601.72	-0.470167	0.0368924	-0.304386	0.855031	-0.296416	0.245255
SPAC24H6.06	I	476474	478803	-	sld3	gene	DNA replication pre-initiation complex subunit Sld3	2329	NA	997.455	0.0334478	0.887681	970.753	-0.0661746	0.828424	0.143258	0.99556	0.230761	0.351015
SPAC24H6.07	I	475354	476128	-	rps901	gene	40S ribosomal protein S9	774	NA	20526.1	-0.461484	3.98971e-33	7917.63	-0.59367	0.00204484	-0.115031	0.999213	-0.994091	4.36237e-07
SPAC24H6.08	I	473792	475041	-	SPAC24H6.08	gene	Schizosaccharomyces specific protein	1249	NA	644.325	-0.110194	0.64327	276.002	0.00822956	0.989841	0.265961	0.985689	0.166121	0.699173
SPAC24H6.09	I	469981	472993	-	gef1	gene	Cdc42 RhoGEF Gef1	3012	NA	3406.83	-0.0983683	0.253472	1657.6	-0.275519	0.197829	0.00185976	0.999571	0.134394	0.590537
SPAC24H6.10c	I	468664	469890	+	SPAC24H6.10c	gene	phospho-2-dehydro-3-deoxyheptonate aldolase (predicted)	1226	NA	5106.02	-0.346817	2.36925e-10	1945.51	-0.613986	0.000147864	0.190832	0.947036	-0.541309	0.00267338
SPAC24H6.11c	I	464120	468581	+	SPAC24H6.11c	gene	sulfate transmembrane transporter (predicted)	4461	NA	7734.76	0.0505244	0.593725	1617.02	0.132631	0.582931	-0.156442	0.987039	0.138823	0.562174
SPAC24H6.12c	I	461686	463599	+	uba3	gene	NEDD8 activating enzyme E1-type Uba3	1913	NA	1793.95	-0.278778	0.000162842	891.111	-0.0910831	0.789433	0.0495609	0.99939	0.129671	0.689679
SPAC24H6.13	I	456931	460811	-	SPAC24H6.13	gene	DUF221 family protein implicated in Golgi to plasma membrane transport (predicted)	3880	NA	7525.2	-0.303556	5.21391e-09	3399.44	-0.430982	0.0203592	-0.027108	0.999571	0.304452	0.139985
SPAC25A8.01c	I	2098195	2101876	-	fft3	gene	SMARCAD1 family ATP-dependent DNA helicase Fft3	3681	NA	7456.35	0.00111574	0.99406	2559.33	-0.33636	0.087477	0.179093	0.971077	-0.602385	0.00138537
SPAC25A8.02	I	2102190	2104103	+	atg14	gene	autophagy protein Atg14	1913	NA	1389.56	0.0729278	0.65544	923.816	0.0493274	0.883475	0.0377643	0.999571	0.640741	0.00317605
SPAC25A8.03c	I	2096162	2098083	-	SPAC25A8.03c	gene	DUF185 protein mitochondrial	1921	NA	853.291	-0.0832254	0.671108	634.461	-0.359363	0.165434	0.161638	0.99556	0.456517	0.0696358
SPAC25B8.01	I	4155465	4156320	+	dap1	gene	cytochrome P450 regulator Dap1	855	NA	1047.42	0.127408	0.366537	579.054	-0.499095	0.0360992	0.381998	0.747747	-1.07756	2.93561e-06
SPAC25B8.02	I	4156472	4157726	+	sds3	gene	Clr6 histone deacetylase complex subunit Sds3	1254	NA	711.695	0.0226186	0.938532	622.478	-0.270643	0.347634	0.0990123	0.999213	-0.262032	0.374191
SPAC25B8.03	I	4157827	4160623	+	psd2	gene	phosphatidylserine decarboxylase Psd2	2796	NA	3638.68	-0.00392124	0.988649	1238.87	0.0151131	0.968486	-0.534895	0.386483	-0.177989	0.546021
SPAC25B8.04c	I	4160598	4162328	-	mss51	gene	mitochondrial splicing suppressor Mss51 (predicted)	1730	NA	905.747	0.0341422	0.893856	804.411	-0.0336549	0.93296	0.006843	0.999571	-0.169605	0.58897
SPAC25B8.05	I	4162277	4164207	+	deg1	gene	tRNA-pseudouridine synthase Deg1 (predicted)	1930	NA	975.571	-0.0809479	0.667203	590.97	0.222069	0.460581	-0.119244	0.999213	0.368983	0.177972
SPAC25B8.06c	I	4162367	4165940	-	dia4	gene	mitochondrial serine-tRNA ligase (predicted)	3573	NA	1275.71	-0.0451934	0.81724	755.321	-0.0939959	0.757418	0.0203088	0.999571	0.0915414	0.763414
SPAC25B8.07c	I	4166006	4167734	-	rcf1	gene	cytochrome c oxidase assembly protein Rcf1	1728	NA	1124.99	0.128488	0.367416	252.59	-0.0772027	0.883878	0.050686	NA	-0.339237	0.421674
SPAC25B8.08	I	4168212	4170189	+	SPAC25B8.08	gene	conserved fungal protein	1977	NA	1522.25	0.0876298	0.524127	1243.7	-0.0388974	0.900471	0.135283	0.99865	0.223553	0.35798
SPAC25B8.09	I	4170550	4171657	+	SPAC25B8.09	gene	trans-aconitate 3-methyltransferase (predicted)	1107	NA	1059.83	-0.015629	0.958936	480.673	-0.138022	0.701079	-0.0849316	0.999213	0.489317	0.0824613
SPAC25B8.10	I	4172123	4173547	+	SPAC25B8.10	gene	trans-aconitate 3-methyltransferase (predicted)	1424	NA	2547.99	0.0934186	0.332725	1457.6	0.567243	0.00226894	-0.0611146	0.999213	0.764828	6.09161e-05
SPAC25B8.11	I	4173674	4176378	+	SPAC25B8.11	gene	transcription factor (predicted)	2704	NA	4862.18	-0.0147476	0.926274	1602.81	-0.068686	0.808503	-0.140376	0.99556	-0.002437	0.993948
SPAC25B8.12c	I	4176460	4178343	-	SPAC25B8.12c	gene	nucleotide-sugar phosphatase (predicted)	1883	NA	16759.6	0.0268208	0.788263	19972.8	-0.270646	0.163131	-0.286562	0.746534	-0.347257	0.0724786
SPAC25B8.13c	I	4179961	4183074	-	isp7	gene	2-OG-Fe(II) oxygenase superfamily protein	3113	NA	19721.1	0.140977	0.0131765	2711.71	0.188223	0.33909	-0.924497	4.12238e-05	-0.233024	0.226545
SPAC25B8.14	I	4185113	4187416	+	mal2	gene	kinetochore protein CENP-O ortholog Mal2	2303	NA	1356.36	0.0889606	0.533902	902.475	0.3098	0.18486	-0.202346	0.969074	0.610554	0.00438664
SPAC25B8.15c	I	4185378	4187542	-	SPAC25B8.15c	gene	wybutosine biosynthesis protein Tyw3 (predicted)	2164	NA	540.681	-0.0918042	0.711153	383.493	-0.869425	0.000486904	0.166933	0.999213	-0.743119	0.00717373
SPAC25B8.16	I	4187325	4189859	+	pop100	gene	RNase P and RNase MRP subunit (predicted)	2534	NA	2155.97	0.0648251	0.614594	995.435	-0.047089	0.878601	-0.141992	0.99556	-0.285868	0.214911
SPAC25B8.17	I	4190288	4191481	+	ypf1	gene	intramembrane aspartyl protease of the perinuclear ER membrane Ypf1 (predicted)	1193	NA	1251.05	-0.062971	0.748946	686.632	-0.313354	0.211322	-0.180842	0.993171	-0.909344	5.06912e-05
SPAC25B8.18	I	4191410	4192157	+	SPAC25B8.18	gene	mitochondrial thioredoxin-related protein (predicted)	747	NA	342.061	0.41349	0.0164313	249.986	0.557495	0.146539	-0.234829	NA	0.94739	0.00734123
SPAC25B8.19c	I	4192070	4195228	-	loz1	gene	transcription factor zf-C2H2 type	3158	NA	1909.64	0.077581	0.611697	2251.97	-0.01386	0.964992	-0.0463311	0.999213	0.20543	0.364955
SPAC25B8.20	I	4166658	4167704	+	SPAC25B8.20	gene	Schizosaccharomyces specific protein	1046	NA	351.415	-0.00854027	0.991738	184.206	0.624759	0.120586	-0.0296114	NA	0.128884	0.813984
SPAC25G10.01	I	4295138	4297332	+	SPAC25G10.01	gene	RNA-binding protein involved in hostone acetylation	2194	NA	3003.87	0.0382997	0.798318	938.296	0.175188	0.495762	-0.0634567	0.999213	-0.165898	0.531487
SPAC25G10.02	I	4296936	4298605	-	cce1	gene	mitochondrial cruciform cutting endonuclease Cce1	1669	NA	96.2566	0.20009	0.732294	187.746	0.207572	0.694947	-0.0897	NA	0.850924	0.0328146
SPAC25G10.03	I	4299757	4301402	+	zip1	gene	transcription factor Zip1	1645	NA	6843.46	-0.0386579	0.711153	5152.94	-0.144169	0.462817	-0.182968	0.934558	-0.155181	0.43139
SPAC25G10.04c	I	4301367	4303885	-	rec10	gene	meiotic recombination protein Rec10	2518	NA	943.907	0.0149709	0.961125	610.592	0.580263	0.0123122	0.0548183	0.999213	-0.315155	0.255331
SPAC25G10.05c	I	4304356	4305811	-	his1	gene	ATP phosphoribosyltransferase	1455	NA	9237.43	-0.392451	3.2216e-20	4009.95	-0.923096	5.5019e-11	-0.00487553	0.999571	-1.09285	4.4088e-12
SPAC25G10.06	I	4305949	4306399	+	rps2801	gene	40S ribosomal protein S28 (predicted)	450	NA	8206.01	-0.402579	7.75193e-18	1774.06	-0.550717	0.00216099	0.0904611	0.999213	-1.16042	1.51165e-10
SPAC25G10.07c	I	4306511	4310340	-	cut7	gene	kinesin-like protein Cut7	3829	NA	2396.68	-0.0415264	0.78213	1266.24	-0.0632643	0.827388	-0.100084	0.999213	0.409642	0.0508126
SPAC25G10.08	I	4310535	4313061	+	SPAC25G10.08	gene	translation initiation factor eIF3b (p84)	2526	NA	15669.6	-0.117487	0.0252281	10462.7	-0.303414	0.0530724	0.156912	0.955382	-0.978332	1.15677e-11
SPAC25G10.09c	I	4313118	4318708	-	pan1	gene	actin cortical patch component with EF hand and WH2 motif Panl (predicted)	5590	NA	9421.14	-0.111743	0.120549	13758.3	-0.32849	0.0339106	0.0222423	0.999571	-0.441917	0.00464393
SPAC25H1.02	I	2525778	2527510	+	jmj1	gene	histone demethylase Jmj1 (predicted)	1732	NA	572.269	-0.0135647	0.97148	919.154	0.343456	0.149118	0.503265	0.372599	0.670698	0.00209062
SPAC25H1.03	I	2528030	2528644	+	atg101	gene	autophagy protein Atg101	614	NA	318.302	0.251004	0.265941	506.663	-0.297244	0.352946	0.365502	0.83962	1.35434	3.29422e-08
SPAC25H1.04	I	2529085	2529901	+	mug105	gene	ubiquitin-fold modifier-specific protease (predicted)	816	NA	545.049	0.143864	0.468046	316.062	-0.00838802	0.988778	0.126749	0.999213	0.342511	0.329003
SPAC25H1.05	I	2530096	2531201	+	meu29	gene	calcium transport regulatory factor (predicted)	1105	NA	1229.51	0.050554	0.789275	416.188	-0.211387	0.558799	-0.430674	0.794777	-0.374677	0.253478
SPAC25H1.06	I	2531225	2532877	+	pcf3	gene	CAF assembly factor (CAF-1) complex subunit C Pcf3	1652	NA	1308.86	-0.0942161	0.580008	663.178	-0.104438	0.735739	-0.229419	0.958271	-0.365327	0.150064
SPAC25H1.07	I	2533709	2536655	+	emc1	gene	ER membrane protein complex subunit Emc1 (predicted)	2946	NA	7827.4	-0.0239468	0.83516	5563.37	-0.0183008	0.948716	-0.00840024	0.999571	-0.273542	0.164355
SPAC25H1.08c	I	2536605	2537929	-	SPAC25H1.08c	gene	ribosome biogenesis protein Sqt1 (predicted)	1324	NA	3316.69	0.162342	0.0113569	2931.44	0.467822	0.00321655	-0.0705892	0.999213	-0.442701	0.0108146
SPAC25H1.09	I	2538102	2540081	+	mde5	gene	alpha-amylase homolog Mde5	1979	NA	31.4115	0.897251	0.15226	123.403	0.572136	0.279548	-0.0581276	NA	0.158416	0.813567
SPAC25H1.10c	I	2532754	2533276	-	atp19	gene	F0-ATPase subunit K (predicted)	522	NA	2146.52	0.090008	0.406348	568.837	-0.145326	0.678404	-0.169291	0.999213	-0.498262	0.0792335
SPAC26A3.01	I	3332541	3334714	+	sxa1	gene	aspartic protease Sxa1	2173	NA	12200.2	-0.0452795	0.633884	5688.82	-0.116486	0.593479	-0.211792	0.901705	-0.525068	0.00202149
SPAC26A3.02	I	3334824	3337714	+	myh1	gene	adenine DNA glycosylase Myh1	2890	NA	1630.71	0.0561379	0.730444	871.506	-0.135838	0.630003	-0.0626118	0.999213	-0.161451	0.559376
SPAC26A3.03c	I	3334942	3338202	-	rmi1	gene	RecQ mediated genome instability protein Rmi1 (predicted)	3260	NA	580.901	0.0272112	0.937731	362.22	0.19299	0.605348	0.0640771	0.999213	-0.0216793	0.965025
SPAC26A3.04	I	3337678	3338408	+	rpl2002	gene	60S ribosomal protein L20 (predicted)	730	NA	17051.7	-0.448045	1.2887e-33	5349.95	-0.558529	6.06555e-05	0.0200661	0.999571	-1.20112	1.0431e-16
SPAC26A3.05	I	3339116	3344445	+	chc1	gene	clathrin heavy chain Chc1 (predicted)	5329	NA	52863.7	-0.0408704	0.585701	12491.3	0.0110494	0.96795	-0.521899	0.0863456	-0.640207	7.3008e-05
SPAC26A3.06	I	3344729	3345820	+	bud23	gene	rRNA (guanine) methyltransferase Bud23 (predicted)	1091	NA	822.761	-0.0331438	0.904639	741.041	0.146677	0.631211	-0.166688	0.99556	0.164991	0.581907
SPAC26A3.07c	I	3346068	3346937	-	rpl1101	gene	60S ribosomal protein L11 (predicted)	869	NA	13457.4	-0.443096	9.62684e-33	3596.7	-0.335433	0.0429759	-0.059359	0.999213	-0.689377	1.39936e-05
SPAC26A3.08	I	3346955	3348195	+	smb1	gene	Sm snRNP core protein Smb1	1240	NA	2972.45	-0.215777	0.00301949	1877.54	-0.428918	0.0367307	0.226652	0.940661	-0.502052	0.0171003
SPAC26A3.09c	I	3348103	3352396	-	rga2	gene	Rho-type GTPase activating protein Rga2	4293	NA	3697.91	-0.0354093	0.781472	2196.93	-0.0835881	0.721714	-0.199519	0.931889	-0.172929	0.412127
SPAC26A3.10	I	3352347	3356297	+	cnt6	gene	centaurin ADOP ribosylation factor GTPase activating protein family (predicted)	3950	NA	4290.37	-0.0153195	0.918927	3667.46	-0.338961	0.0433725	-0.200631	0.904469	0.0974995	0.655078
SPAC26A3.11	I	3356375	3357902	+	SPAC26A3.11	gene	omega-amidase (predicted)	1527	NA	2104.94	-0.180693	0.0159366	742.469	-0.427141	0.0971467	-0.0950455	0.999213	-0.154664	0.626337
SPAC26A3.12c	I	3356144	3361083	-	dhp1	gene	5'-3' exoribonuclease Dhp1	4939	NA	5815.63	-0.033165	0.783713	4111.32	-0.00962954	0.971226	0.128947	0.990993	0.0467422	0.845098
SPAC26A3.13c	I	3361547	3365548	-	Tf2-4	gene	retrotransposable element/transposon Tf2-type	4001	NA	16.2882	0.705934	0.629535	16.3785	-1.50619	NA	0.869363	NA	2.2671	NA
SPAC26A3.14c	I	3366317	3367205	-	SPAC26A3.14c	gene	DUF1748 family protein	888	NA	1749.33	0.00575294	0.985341	1137.41	-0.145022	0.570887	-0.358644	0.654945	-0.103632	0.700412
SPAC26A3.15c	I	3367472	3370256	-	nsp1	gene	nucleoporin Nsp1	2784	NA	3826.66	-0.0911995	0.343765	4496.52	-0.335519	0.0369308	0.0382544	0.999213	-0.538209	0.000679404
SPAC26A3.16	I	3369709	3371384	+	dph1	gene	UBA domain protein Dph1	1675	NA	5324.97	-0.00837401	0.960501	5757.56	-0.172679	0.345561	-0.0393973	0.999213	-0.548955	0.000398516
SPAC26A3.17c	I	3371257	3372581	-	SPAC26A3.17c	gene	N-methyltransferase (predicted)	1324	NA	1413.42	-0.0640167	0.709058	601.222	0.12382	0.710415	-0.0692244	0.999213	-0.16259	0.612631
SPAC26F1.01	I	5182774	5186191	-	sec74	gene	guanyl-nucleotide exchange factor Sec74 (predicted)	3417	NA	1453.26	-0.00514813	0.987065	928.968	-0.0878418	0.778394	-0.0634551	0.999213	0.0533207	0.869278
SPAC26F1.02	I	5181243	5182731	-	pnn1	gene	pinin ortholog involved in splicing Pnn1 (predicted)	1488	NA	609.277	0.0918712	0.749192	938.843	-0.321077	0.179421	0.450181	0.520328	0.137978	0.627484
SPAC26F1.03	I	5179652	5181308	-	pda1	gene	pyruvate dehydrogenase e1 component alpha subunit Pda1 (predicted)	1656	NA	14895.1	-0.131948	0.00560459	4735.22	-0.110781	0.608602	-0.0659414	0.999213	-0.506025	0.00266244
SPAC26F1.04c	I	5177808	5179736	+	etr1	gene	enoyl-	1928	NA	1711.41	0.311777	4.92654e-05	1565.31	0.777855	6.38721e-06	0.294274	0.783126	0.838645	7.26993e-06
SPAC26F1.05	I	5174625	5175819	-	mug106	gene	Schizosaccharomyces pombe specific protein Mug106	1194	NA	89.7086	0.0550333	0.94836	183.075	-0.228158	0.635323	0.381432	NA	-0.509097	0.226684
SPAC26F1.06	I	5173864	5174644	-	gpm1	gene	monomeric 23-bisphosphoglycerate (BPG)-dependent phosphoglycerate mutase (PGAM) Gpm1	780	NA	93460.5	-0.00148144	0.992934	30050.2	0.440561	0.0262598	-0.617408	0.098099	-1.01484	8.73546e-08
SPAC26F1.07	I	5170789	5172112	-	SPAC26F1.07	gene	glucose 1-dehydrogenase (NADP+) (predicted)	1323	NA	13019.3	0.401099	8.81831e-24	7001.15	0.64582	1.41489e-05	0.424875	0.282422	0.682903	2.89438e-05
SPAC26F1.08c	I	5167038	5170528	+	SPAC26F1.08c	gene	conserved protein	3490	NA	1345.09	0.14803	0.176823	768.543	0.0943812	0.760438	0.00774343	0.999571	0.342328	0.168824
SPAC26F1.09	I	5163555	5167012	-	gyp51	gene	GTPase activating protein Gyp51 (predicted)	3457	NA	3240.71	-0.00203011	0.992983	1477.86	0.0940255	0.715859	-0.183106	0.968492	0.103403	0.684724
SPAC26F1.10c	I	5161474	5163360	+	pyp1	gene	tyrosine phosphatase Pyp1	1886	NA	1456.95	0.0122447	0.967316	1319.87	-0.0532681	0.857819	0.0582445	0.999213	0.509061	0.0120955
SPAC26F1.11	I	5157285	5159163	-	SPAC26F1.11	gene	dubious	1878	NA	31.0592	0.424039	0.668513	527.907	1.01762	2.29956e-05	-0.0773638	0.999213	0.886049	0.000820855
SPAC26F1.12c	I	5153823	5155228	+	hgh1	gene	conserved eukaryotic protein Hgh1	1405	NA	1005.57	-0.0189981	0.942639	1075.94	0.00480779	0.990702	0.0451317	0.999213	-0.190512	0.444639
SPAC26F1.13c	I	5148780	5152492	+	lrs1	gene	cytoplasmic leucine-tRNA ligase Lrs1 (predicted)	3712	NA	17610.9	-0.333595	1.10844e-19	10508.8	-0.569076	2.3724e-05	0.319747	0.494962	-0.504487	0.000843433
SPAC26F1.14c	I	5146123	5148353	+	aif1	gene	apoptosis-inducing factor homolog Aif1 (predicted)	2230	NA	1920.73	0.0592064	0.674714	2914.14	0.0958821	0.686502	-0.399835	0.386483	1.73651	4.1726e-28
SPAC26H5.02c	I	4117195	4119311	-	SPAC26H5.02c	gene	DNA replication ATPase (predicted)	2116	NA	976.605	-0.0816166	0.65544	862.064	0.304894	0.216749	-0.328152	0.794777	0.668171	0.00247638
SPAC26H5.03	I	4119431	4121874	+	pcf2	gene	CAF assembly factor (CAF-1) complex subunit B Pcf2	2443	NA	1075.1	0.0560753	0.787275	993.345	-0.268654	0.25059	0.117482	0.999213	0.191777	0.448119
SPAC26H5.04	I	4121876	4124737	+	gid5	gene	GID complex armadillo repeat subunit Gid5 (predicted)	2861	NA	1957.2	0.144805	0.113263	1120.1	0.219837	0.365625	-0.0264302	0.999571	0.383194	0.0829878
SPAC26H5.05	I	4125000	4128805	+	mga2	gene	IPT/TIG ankyrin repeat containing transcription regulator of fatty acid biosynthesis (predicted)	3805	NA	7702.55	-0.0294133	0.783031	3975.09	-0.169752	0.387621	-0.119066	0.99556	-0.205697	0.284303
SPAC26H5.06	I	4129145	4132350	+	pot1	gene	telomere end-binding protein Pot1	3205	NA	1772.35	-0.0638743	0.68912	1429.94	0.00746346	0.983918	-0.0597738	0.999213	0.253167	0.24357
SPAC26H5.07c	I	4131406	4133498	-	SPAC26H5.07c	gene	seven transmembrane receptor protein (predicted)	2092	NA	6463.59	0.00374615	0.985157	4671.49	-0.171796	0.424321	-0.139234	0.993171	-0.287572	0.146367
SPAC26H5.08c	I	4134378	4136031	-	bgl2	gene	glucan beta-glucosidase Bgl2 (predicted)	1653	NA	1284.41	0.287323	0.00099326	3924.94	0.702945	7.36725e-05	0.876262	0.00174456	0.925527	9.27637e-07
SPAC26H5.09c	I	4137266	4139080	-	SPAC26H5.09c	gene	oxidoreductase involved in NADPH regeneration (predicted)	1814	NA	15237.2	0.839502	1.00211e-100	8186.98	1.24441	5.1517e-16	-0.721588	0.0144845	0.116145	0.639142
SPAC26H5.10c	I	4141281	4142329	-	tif51	gene	translation elongation factor eIF5A (predicted)	1048	NA	26850.7	-0.129178	0.00296308	14410.7	-0.194178	0.28603	0.0240329	0.999571	-0.367055	0.028229
SPAC26H5.11	I	4142849	4147291	+	mug56	gene	spore wall assembly protein Mug56 (predicted)	4442	NA	3283.97	0.174039	0.0117513	2751.62	-0.225308	0.280557	-0.0353946	0.999571	0.0517809	0.848091
SPAC26H5.12	I	4147643	4151509	+	rpo41	gene	mitochondrial RNA polymerase Rpo41	3866	NA	3635.96	0.018363	0.908997	2100.01	-0.375298	0.0350057	0.236754	0.861381	-0.10037	0.668136
SPAC26H5.13c	I	4150008	4153031	-	kei1	gene	inositol phoshorylceramide synthase regulatory subunit Kei1 (predicted)	3023	NA	2124.56	0.0172175	0.928828	1209.46	-0.0804497	0.791961	-0.318622	0.813307	-0.125395	0.664687
SPAC27D7.02c	I	4507217	4509970	-	SPAC27D7.02c	gene	GRIP domain protein (predicted)	2753	NA	3243.1	-0.0297436	0.83875	1973.77	-0.0765254	0.753898	0.132392	0.99556	-0.214555	0.301163
SPAC27D7.03c	I	4510983	4515015	-	mei2	gene	RNA-binding protein involved in meiosis Mei2	4032	NA	10033.6	-0.0661142	0.445404	6053.71	1.05876	9.06268e-10	-0.326089	0.768606	-2.76445	5.329e-48
SPAC27D7.04	I	4517412	4518818	+	omt2	gene	4-alpha-hydroxytetrahydrobiopterin dehydratase (predicted)	1406	NA	642.351	0.0969705	0.684332	305.337	0.29404	0.426789	-0.207668	0.99556	0.303986	0.410198
SPAC27D7.05c	I	4517810	4518562	-	apc14	gene	anaphase-promoting complex subunit Apc14	752	NA	345.094	0.0390795	0.920488	324.226	0.146497	0.71933	-0.26677	0.978848	0.0307971	0.949178
SPAC27D7.06	I	4519000	4520130	+	etf1	gene	electron transfer flavoprotein alpha subunit EtfA (predicted)	1130	NA	3812.94	-0.0173764	0.904794	1876.31	-0.165293	0.441228	0.139794	0.993171	-0.682269	9.14673e-05
SPAC27D7.07c	I	4520187	4521063	-	smd1	gene	Sm snRNP core protein Smd1	876	NA	1824.53	-0.0578982	0.706448	1432.33	-0.420264	0.0290941	0.28824	0.800535	-0.844865	5.97837e-06
SPAC27D7.08c	I	4521375	4523223	-	SPAC27D7.08c	gene	DUF890 family protein predicted methyltransferase	1848	NA	747.445	-0.0037997	0.992934	369.228	-0.0304156	0.947617	-0.202281	0.99556	0.216049	0.537337
SPAC27D7.09c	I	4523298	4524731	-	SPAC27D7.09c	gene	But2 family protein	1433	NA	426.021	0.296232	0.22386	2115.96	0.933382	0.000162013	-1.01268	0.0106333	3.97145	1.03e-64
SPAC27D7.11c	I	4529389	4531031	-	SPAC27D7.11c	gene	But2 family protein	1642	NA	1530.04	-1.24907	2.97863e-42	22108.6	-1.96044	3.81114e-09	0.91365	0.378395	-0.132513	0.81629
SPAC27D7.12c	I	4533326	4534385	-	but1	gene	neddylation pathway protein But1	1059	NA	206.371	-0.310034	0.270448	84.2367	0.0745287	0.929812	-0.277118	NA	-0.0658626	0.936135
SPAC27D7.13c	I	4534674	4536686	-	ssm4	gene	dynactin microtubule-binding subunit p150-Glued Ssm4	2012	NA	866.143	-0.0382519	0.890839	375.909	-0.0451221	0.917917	-0.248597	0.978848	0.0722944	0.85882
SPAC27D7.14c	I	4536975	4540298	-	tpr1	gene	RNA polymerase II associated Paf1 complex subunit Tpr1	3323	NA	7005.69	-0.0964756	0.117291	4474.92	-0.364501	0.020165	0.157108	0.959105	-0.25634	0.143593
SPAC27E2.01	I	4001693	4003982	+	SPAC27E2.01	gene	alpha-amylase homolog (predicted)	2289	NA	782.594	0.0692333	0.791285	821.875	0.0217638	0.951077	0.0462832	0.999213	0.318104	0.194303
SPAC27E2.02	I	4004221	4005792	+	yih1	gene	IMPACT homolog translational regulator Yih1 (predicted)	1571	NA	729.639	-0.0599506	0.802167	674.097	-0.339092	0.168323	0.380199	0.71308	-0.259015	0.333689
SPAC27E2.03c	I	4005717	4007722	-	SPAC27E2.03c	gene	Obg-Like ATPase (predicted)	2005	NA	9603.72	-0.251388	1.45592e-08	6462.82	-0.49835	0.000461739	0.174704	0.937312	-1.02254	2.11122e-12
SPAC27E2.04c	I	4010592	4011430	-	mug155	gene	dubious	838	NA	36.9454	-0.0232281	0.991551	115.633	-0.377991	0.514436	0.123672	NA	0.31529	0.588739
SPAC27E2.05	I	4015050	4016557	+	cdc1	gene	DNA polymerase delta small subunit Cdc1	1507	NA	1111.58	-0.142721	0.271237	895.121	-0.395636	0.0879798	0.12505	0.999213	-0.563659	0.013754
SPAC27E2.06c	I	4016534	4018850	-	msm1	gene	mitochondrial methionine-tRNA ligase Msm1 (predicted)	2316	NA	1109.78	-0.0148727	0.955615	463.165	0.139517	0.697143	-0.061557	0.999213	0.66703	0.0126124
SPAC27E2.07	I	4019873	4022054	+	pvg2	gene	galactose residue biosynthesis protein Pvg2	2181	NA	1702.46	-0.0257917	0.895856	682.986	-0.0135284	0.971226	-0.380257	0.723639	-0.177627	0.541652
SPAC27E2.08	I	4022492	4026493	+	Tf2-6	gene	retrotransposable element/transposon Tf2-type	4001	NA	50.0169	-0.0372629	0.984164	97.1084	0.293015	0.733387	-0.28901	NA	2.6238	1.44917e-06
SPAC27E2.09	I	4027002	4034337	+	mak2	gene	histidine kinase Mak2	7335	NA	7429.71	-0.0550963	0.545446	3752.7	-0.0576018	0.812342	0.387895	0.390298	0.0924744	0.682564
SPAC27E2.10c	I	4034145	4035920	-	rfc3	gene	DNA replication factor C complex subunit Rfc3	1775	NA	1394.05	-0.0395542	0.846874	830.445	-0.0840297	0.798064	-0.0461005	0.99939	0.0277224	0.940576
SPAC27E2.11c	I	4008075	4010224	-	SPAC27E2.11c	gene	Schizosaccharomyces specific protein	2149	NA	102.566	-1.05954	9.17915e-05	25.3548	-0.159675	NA	0.355528	NA	-0.748755	NA
SPAC27E2.12	I	4010913	4011317	+	SPAC27E2.12	gene	Schizosaccharomyces pombe specific protein	404	NA	6.66619	-0.468221	NA	25.9114	-0.106807	NA	0.804191	NA	-0.0200573	NA
SPAC27E2.13	I	4008511	4008693	+	SPAC27E2.13	gene	dubious	182	NA	76.9788	0.532626	0.300623	15.5721	0.33083	NA	0.212229	NA	-0.631014	NA
SPAC27E2.14	I	4012418	4012891	-	SPAC27E2.14	gene	Schizosaccharomyces pombe specific protein	473	NA	266.212	-0.102395	0.788263	170.426	-0.465054	0.28754	0.375059	NA	-0.508975	0.245118
SPAC27F1.02c	I	4319247	4320285	-	cdc8	gene	tropomyosin	1038	NA	9805.66	0.0061099	0.967404	10122.4	-0.293851	0.113121	-0.476531	0.210399	-0.55569	0.00147366
SPAC27F1.03c	I	4320716	4321579	-	uch1	gene	ubiquitin C-terminal hydrolase Uch1	863	NA	893.313	0.0862372	0.687551	330.772	0.116465	0.770679	-0.273459	0.975131	-0.274323	0.441727
SPAC27F1.04c	I	4321520	4323254	-	nuf2	gene	NMS complex subunit Nuf2	1734	NA	921.784	0.0966756	0.597745	595.464	-0.00399519	0.994684	0.324052	0.855031	0.163954	0.593871
SPAC27F1.05c	I	4323424	4325633	-	SPAC27F1.05c	gene	aminotransferase class-III unknown specificty	2209	NA	3293.69	0.0376609	0.858627	423.18	0.174012	0.63915	-0.295992	0.946193	1.35151	1.62414e-07
SPAC27F1.06c	I	4327147	4328451	-	SPAC27F1.06c	gene	FKBP-type peptidyl-prolyl cis-trans isomerase (predicted)	1304	NA	1444.99	-0.13178	0.233673	2034.88	-0.201752	0.329916	0.107432	0.999213	-0.723291	3.38656e-05
SPAC27F1.07	I	4328945	4330716	+	ost1	gene	dolichyl-diphospho-oligosaccharide-protein glycosyltransferase Ost1 (predicted)	1771	NA	8076.38	-0.0865637	0.229756	2472.69	-0.208594	0.362584	-0.320693	0.736899	-0.796471	3.00992e-05
SPAC27F1.08	I	4330993	4333166	+	pdt1	gene	Nramp family manganese ion transmembrane transporter	2173	NA	3486.69	-0.0641814	0.52818	1157.99	-0.244418	0.292262	-0.210672	0.952068	-0.00423437	0.991031
SPAC27F1.09c	I	4333135	4336797	-	prp10	gene	U2 snRNP-associated protein Sap155	3662	NA	7194	-0.0156991	0.904639	4798.27	0.297395	0.0787842	-0.0901106	0.999213	0.0147718	0.956493
SPAC27F1.10	I	4325963	4326914	-	SPAC27F1.10	gene	Schizosaccharomyces pombe specific protein	951	NA	41.8766	0.121143	0.924629	60.0696	1.30832	0.070221	-1.14961	NA	1.68038	0.0143712
SPAC29A4.02c	I	5143745	5145515	+	SPAC29A4.02c	gene	translation elongation factor EF-1 gamma subunit	1770	NA	28045.6	-0.114123	0.0255901	10761.7	-0.353038	0.57854	-0.0255896	0.999571	-1.15353	0.0261473
SPAC29A4.03c	I	5142407	5143810	+	SPAC29A4.03c	gene	mitochondrial ribosomal protein subunit Mrps9 (predicted)	1403	NA	2620.42	0.0875092	0.410898	908.403	-0.062497	0.839155	0.0640304	0.999213	-0.393639	0.0844476
SPAC29A4.04c	I	5140322	5142190	+	cbf5	gene	pseudouridylate synthase Cbf5 (predicted)	1868	NA	14132.7	-0.204493	2.37815e-07	6387.58	-0.404633	0.0059335	0.130744	0.984012	-0.837563	9.79015e-09
SPAC29A4.05	I	5137314	5138212	-	cam2	gene	myosin I light chain Cam2	898	NA	2221.56	0.0316762	0.850361	836.567	0.0699895	0.839155	-0.215525	0.976401	-0.121206	0.703247
SPAC29A4.06c	I	5136040	5137368	+	SPAC29A4.06c	gene	splicing protein human NSRP1 ortholog	1328	NA	556.938	0.109469	0.626233	1005.81	-0.233831	0.391958	0.456421	0.561221	-0.159441	0.588256
SPAC29A4.07	I	5133784	5136031	-	srb6	gene	mediator complex subunit Srb6	2247	NA	1106.65	0.0595358	0.778345	460.782	0.217005	0.50749	0.100976	0.999213	0.193872	0.562174
SPAC29A4.08c	I	5133204	5135342	+	prp19	gene	ubiquitin-protein ligase E4 Prp19	2138	NA	3782.9	-0.059053	0.57251	1842.05	-0.167676	0.434187	-0.0230965	0.999571	-0.391146	0.0370823
SPAC29A4.09	I	5131870	5133110	-	SPAC29A4.09	gene	rRNA exonuclease Rrp17 (predicted)	1240	NA	1419.37	-0.13358	0.250171	944.701	0.174036	0.524579	-0.0352213	0.999571	0.192858	0.474788
SPAC29A4.10	I	5129264	5131929	-	rrn5	gene	RNA polymerase I upstream activation factor complex subunit Rrn5	2665	NA	1867.04	-0.0459616	0.781472	1466.74	-0.328046	0.104168	0.104922	0.999213	-0.51732	0.00801927
SPAC29A4.11	I	5123328	5129129	-	rga3	gene	Rho-type GTPase activating protein Rga3	5801	NA	5773.44	0.0100669	0.946819	4395.5	-0.0324398	0.892736	-0.257445	0.742837	-0.113024	0.580096
SPAC29A4.12c	I	5124554	5125643	+	mug108	gene	Schizosaccharomyces specific protein Mug108	1089	NA	80.387	0.144138	0.849101	153.657	0.675423	0.140938	0.802024	NA	-0.0139067	0.985983
SPAC29A4.13	I	5120840	5122136	-	SPAC29A4.13	gene	urease accessory protein UreF (predicted)	1296	NA	633.161	-0.157777	0.364813	616.519	-0.366198	0.164147	-0.100468	0.999213	0.3748	0.159475
SPAC29A4.14c	I	5119515	5121734	+	SPAC29A4.14c	gene	peroxin-3 peroxisome import protein (predicted)	2219	NA	1598.34	0.05972	0.701812	1106.22	-0.13994	0.59177	-0.177599	0.978848	0.447132	0.0330156
SPAC29A4.15	I	5117470	5119153	-	srs1	gene	cytoplasmic serine-tRNA ligase Srs1 (predicted)	1683	NA	9964.95	-0.157094	0.00129704	2445.88	-0.0494139	0.855344	-0.204341	0.937312	-0.657489	0.000259545
SPAC29A4.16	I	5113913	5116750	-	hal4	gene	serine/threonine protein kinase Hal4	2837	NA	9150.99	-0.0718844	0.260784	7069.56	-0.473751	0.00126099	0.00909905	0.999571	-1.34383	3.10897e-20
SPAC29A4.17c	I	5113027	5114151	+	SPAC29A4.17c	gene	mitochondrial FUN14 family protein involved in mitophagy	1124	NA	235.825	0.324532	0.154592	169.426	0.310213	0.541758	-0.541593	NA	0.654979	0.130377
SPAC29A4.18	I	5110278	5111962	-	prw1	gene	Clr6 histone deacetylase complex subunit Prw1	1684	NA	2190.42	-0.0458342	0.755526	1032.43	0.0107514	0.97592	-0.158076	0.994199	-0.307756	0.187617
SPAC29A4.19c	I	5106559	5113025	+	cta5	gene	Ca2+/Mn2+ transporting P-type ATPase P5 type Cta5	6466	NA	1916.35	0.0416767	0.819586	1167.78	0.141416	0.57854	-0.0940373	0.999213	0.246343	0.28159
SPAC29A4.20	I	5104252	5106372	-	elp3	gene	elongator complex subunit Elp3 (predicted)	2120	NA	2470.02	-0.103048	0.277704	1596.84	-0.320264	0.0977718	0.126498	0.99556	-0.300885	0.137378
SPAC29A4.22	I	5124392	5124613	+	SPAC29A4.22	gene	dubious	221	NA	20.4129	0.264481	0.85211	17.8355	0.590627	NA	0.241707	NA	-0.167614	NA
SPAC29B12.01	I	5403181	5408330	+	ino80	gene	SNF2 family ATP-dependent 3' to 5' DNA helicase Ino80	5149	NA	8680.32	-0.0854967	0.253538	5949.25	-0.256903	0.120523	0.0100288	0.999571	-0.0797809	0.704312
SPAC29B12.02c	I	5408180	5411132	-	set2	gene	histone lysine methyltransferase Set2	2952	NA	3916.58	-0.0497456	0.64164	2515.36	-0.167591	0.410646	0.187355	0.943021	-0.265856	0.160398
SPAC29B12.03	I	5411817	5413219	+	spd1	gene	ribonucleotide reductase (RNR) inhibitor	1402	NA	2618.65	-0.00311057	0.992934	4175.26	-0.365338	0.0455995	0.684372	0.01616	-0.891099	2.36274e-07
SPAC29B12.04	I	5414891	5416193	+	snz1	gene	pyridoxine biosynthesis protein	1302	NA	17207.5	-0.355214	1.5535e-10	32876.8	-1.12949	2.92132e-16	1.16392	4.70796e-08	-0.326274	0.0731263
SPAC29B12.05c	I	5416197	5417408	-	SPAC29B12.05c	gene	mitochondrial S-adenosylmethionine-dependent methyltransferase (predicted)	1211	NA	302.3	0.096231	0.794864	268.831	0.276449	0.511394	0.245692	0.99556	-0.309206	0.464547
SPAC29B12.06c	I	5417366	5418973	-	rcd1	gene	RNA-binding protein CCR4-NOT complex subunit Rcd1	1607	NA	1858.97	-0.0493955	0.771104	1091.62	-0.168076	0.541758	-0.260808	0.914147	-0.574767	0.0103603
SPAC29B12.07	I	5419733	5426266	+	sec16	gene	multidomain vesicle coat component Sec16 (predicted)	6533	NA	10403.1	-0.0722244	0.311237	9386.01	-0.235566	0.155762	0.0221596	0.999571	-0.134877	0.481079
SPAC29B12.08	I	5427297	5431523	+	clr5	gene	Clr5 protein	4226	NA	1857.78	-0.235533	0.029354	6556.41	-0.978114	1.76579e-13	0.247336	0.784037	-0.467365	0.00410166
SPAC29B12.10c	I	5431575	5434908	-	pgt1	gene	glutathione transmembrane transporter Pgt1	3333	NA	9619.15	-0.386753	2.04305e-20	4109.52	-0.71813	1.62921e-07	-0.0869006	0.999213	-0.584903	0.000192945
SPAC29B12.11c	I	5435872	5437295	-	SPAC29B12.11c	gene	human WW domain binding protein-2 ortholog	1423	NA	1241.53	0.028589	0.904639	1263.62	-0.0407577	0.891058	0.140235	0.99556	0.2485	0.265034
SPAC29B12.12	I	5438212	5438553	+	SPAC29B12.12	gene	helper of TIM (predicted)	341	NA	42.1528	0.36347	0.655676	103.581	0.190349	0.775933	0.38065	NA	-0.148792	0.833555
SPAC29B12.13	I	5438983	5439489	+	SPAC29B12.13	gene	S-(hydroxymethyl)glutathione synthase activity (predicted)	506	NA	484.838	-0.0787125	0.78089	236.315	0.590224	0.147996	-0.750013	NA	2.01459	1.76508e-09
SPAC29B12.14c	I	5439647	5442552	-	SPAC29B12.14c	gene	purine transmembrane transporter (predicted)	2905	NA	5679.93	1.0459	6.66977e-74	931.286	0.473899	0.0404787	-0.357761	0.746534	0.603571	0.00902379
SPAC29E6.01	I	4401733	4403868	+	pof11	gene	F-box protein Pof11	2135	NA	1576.37	0.0432414	0.846612	978.561	0.106783	0.705025	-0.268245	0.883083	0.731617	0.000310601
SPAC29E6.02	I	4403839	4409596	+	prp3	gene	U4/U6 x U5 tri-snRNP complex subunit Prp3	5757	NA	3898.82	0.0161159	0.914488	2980.58	-0.130312	0.539488	-0.115429	0.99556	-0.499461	0.00332771
SPAC29E6.03c	I	4405990	4409338	-	uso1	gene	ER to Golgi tethering factor Uso1 (predicted)	3348	NA	4652.49	-0.0454123	0.677712	2186.41	-0.149929	0.485113	-0.179176	0.955382	-0.483597	0.00683629
SPAC29E6.04	I	4409773	4410391	+	nnf1	gene	NMS complex subunit Nnf1	618	NA	687.203	-0.0154314	0.965097	319.975	-0.166639	0.681467	-0.324577	0.947036	-0.129847	0.755434
SPAC29E6.05c	I	4409678	4411336	-	mxr1	gene	peptide-methionine (S)-S-oxide reductase MsrA	1658	NA	906.006	0.103884	0.570638	379.928	0.76094	0.00725973	-0.438936	0.789476	0.401264	0.229649
SPAC29E6.06c	I	4411564	4413996	-	SPAC29E6.06c	gene	cytoplasmic cysteine-tRNA ligase Crs1 (predicted)	2432	NA	6087.65	-0.098265	0.152701	3347.14	-0.257807	0.139477	-0.0965573	0.999213	-0.720674	4.52328e-06
SPAC29E6.07	I	4414824	4415174	+	SPAC29E6.07	gene	Schizosaccharomyces pombe specific protein	350	NA	137.142	0.158497	0.779266	60.5839	0.116878	0.899371	-0.85064	NA	0.0149881	0.988855
SPAC29E6.08	I	4415474	4417151	+	tbp1	gene	TATA-binding protein (TBP)	1677	NA	6108.4	0.010849	0.941059	5470.18	0.511322	0.00107063	0.424231	0.284942	0.604842	0.000262525
SPAC29E6.09	I	4417364	4418680	+	SPAC29E6.09	gene	Schizosaccharomyces specific protein	1316	NA	671.648	0.0800664	0.75169	571.035	-0.0327119	0.934801	-0.0423169	0.999571	0.347479	0.199845
SPAC29E6.10c	I	4418807	4422511	-	nst1	gene	conserved fungal protein Nst1	3704	NA	4280.88	-0.0607444	0.536023	3386.89	-0.442487	0.00477099	0.0383786	0.999213	-0.368696	0.0333703
SPAC2C4.03c	I	4263953	4264621	-	smd2	gene	Sm snRNP core protein Smd2	668	NA	984.706	0.0149726	0.960122	1048.57	-0.0634947	0.834043	-0.402818	0.586906	0.010494	0.978482
SPAC2C4.04c	I	4265505	4266618	-	SPAC2C4.04c	gene	conserved eukaryotic protein	1113	NA	997.515	0.0872313	0.620015	1554.61	0.0259041	0.937567	-0.436337	0.452188	0.154648	0.542542
SPAC2C4.05	I	4267059	4268079	+	cor1	gene	cornichon family protein (predicted)	1020	NA	3658.92	-0.0142638	0.929305	1244.17	-0.14307	0.587321	-0.199024	0.96636	-0.122164	0.650341
SPAC2C4.06c	I	4269109	4270937	-	SPAC2C4.06c	gene	tRNA (cytosine-5-)-methyltransferase (predicted)	1828	NA	874.944	-0.00236894	0.993506	1033.34	-0.537923	0.00561101	0.133422	0.999213	-0.0260883	0.934785
SPAC2C4.07c	I	4270892	4274158	-	dis32	gene	3'-5'-exoribonuclease activity Dis3L2	3266	NA	2335.65	0.102383	0.290851	1827.76	-0.0984594	0.687636	0.228472	0.893916	0.314719	0.112057
SPAC2C4.08	I	4275060	4275902	+	SPAC2C4.08	gene	conserved fungal protein	842	NA	317.512	0.0893638	0.802167	304.785	0.0587848	0.902171	-0.316918	0.955382	0.62296	0.0594294
SPAC2C4.09	I	4276009	4277492	+	SPAC2C4.09	gene	mitochondrial calcium uniporter regulator (predicted)	1483	NA	984.436	0.0529686	0.807731	444.608	0.407959	0.15414	-0.209884	0.990993	0.232827	0.47768
SPAC2C4.10c	I	4276925	4278035	-	csc4	gene	SIP/FAR complex subunit Csc4	1110	NA	878.17	0.0548747	0.819427	1206.24	-0.190406	0.415785	-0.00333916	0.999571	0.0489017	0.861815
SPAC2C4.11c	I	4278378	4279620	-	rbp28	gene	RNA-binding protein Rbp28	1242	NA	1498.94	0.0132674	0.955473	2677.01	-0.446885	0.00892434	0.468469	0.242207	-0.60093	0.00061704
SPAC2C4.12c	I	4279661	4281428	-	tpt1	gene	tRNA 2'-phosphotransferase Tpt1 (predicted)	1767	NA	958.093	0.0319486	0.894602	1003.72	-0.0761741	0.799919	0.153104	0.99556	-0.126234	0.653044
SPAC2C4.13	I	4281426	4284515	+	vma16	gene	V-type ATPase V0 subunit c'' (predicted)	3089	NA	3118.33	0.0864779	0.387829	1707.54	-0.0227546	0.939752	-0.00410145	0.999571	-0.623015	0.0006583
SPAC2C4.14c	I	4282491	4284568	-	ppk11	gene	PAK-related kinase Ppk11	2077	NA	2245.72	0.104112	0.28473	1022.92	0.127604	0.648087	-0.132271	0.999213	0.269768	0.266007
SPAC2C4.15c	I	4284799	4286263	-	ubx2	gene	UBX domain protein Ubx2	1464	NA	1545.68	-0.025923	0.905158	1020.3	0.300539	0.220859	-0.108166	0.999213	0.568514	0.0114627
SPAC2C4.16c	I	4286744	4287454	-	rps801	gene	40S ribosomal protein S8 (predicted)	710	NA	25020.2	-0.424118	1.72417e-21	9464.85	-0.563001	3.44482e-05	0.117828	0.993484	-1.05183	1.6705e-13
SPAC2C4.17c	I	4288009	4291776	-	msy2	gene	MS ion channel protein 2 (predicted)	3767	NA	3082.76	0.0380411	0.81463	4058.73	-0.233335	0.230485	0.523449	0.11465	0.672814	7.12926e-05
SPAC2E12.02	I	5059273	5062056	+	hsf1	gene	transcription factor Hsf1	2783	NA	3647.57	0.0491744	0.657172	4578.48	-0.0655979	0.765866	0.263841	0.727447	-0.156769	0.423002
SPAC2E12.03c	I	5061722	5063721	-	SPAC2E12.03c	gene	basic amino acid transmembrane transporter (predicted)	1999	NA	758.197	0.0784696	0.747551	1703.57	-0.557075	0.00840336	-0.130707	0.999213	1.67775	1.06967e-17
SPAC2E12.05	I	5063258	5066231	+	wtf1	pseudogene	NA	2973	NA	0	NA	NA	0	NA	NA	NA	NA	NA	NA
SPAC2E12.05.1	I	5063258	5066231	+	wtf1	pseudogene	pseudogene wtf element Wtf1;external_name=wtf1;logic_name=pombase;version=1	2973	NA	0	NA	NA	0	NA	NA	NA	NA	NA	NA
SPAC2E1P3.01	I	2922761	2924720	+	SPAC2E1P3.01	gene	dehydrogenase (predicted)	1959	NA	1568.52	0.864789	2.02384e-28	998.303	1.04304	3.23911e-06	0.202879	0.984945	1.7249	5.89503e-14
SPAC2E1P3.02c	I	2924692	2927075	-	amt3	gene	ammonium transmembrane transporter Amt3	2383	NA	223.942	-0.46314	0.107261	771.317	0.287566	0.411125	0.37339	0.874767	1.28149	2.74278e-06
SPAC2E1P3.03c	I	2927204	2931500	-	Tf2-3	gene	retrotransposable element/transposon Tf2-type	4296	NA	0.711475	-1.03293	NA	9.56316	0.288087	NA	-0.597802	NA	3.10922	NA
SPAC2E1P3.04	I	2931763	2935115	+	cao1	gene	copper amine oxidase Cao1	3352	NA	12591.2	0.481448	5.09902e-36	5112.12	0.475418	0.00349892	-0.377523	0.43906	0.817119	6.55451e-07
SPAC2E1P3.05c	I	2935116	2937079	-	SPAC2E1P3.05c	gene	fungal cellulose binding domain protein	1963	NA	10980	-0.214529	7.32321e-07	2799.77	1.12994	3.71106e-12	-0.77402	0.0106022	-0.105044	0.691299
SPAC2E1P5.01c	I	3322678	3324881	-	mns1	gene	mannosyl-oligosaccharide 12-alpha-mannosidase	2203	NA	2133.3	-0.121753	0.178113	1818.22	-0.0736006	0.78264	-0.236486	0.902408	-0.22282	0.324876
SPAC2E1P5.02c	I	3325263	3326138	-	mug109	gene	Rab GTPase binding protein upregulated in meiosis II (predicted)	875	NA	439.78	0.307451	0.057995	115.186	0.237302	0.703153	0.356662	NA	-0.0678253	0.925287
SPAC2E1P5.03	I	3326830	3329028	+	erj5	gene	DNAJ domain protein Erj5 (predicted)	2198	NA	2561.02	0.0522204	0.734158	858.304	-0.0603164	0.85883	0.10932	0.999213	-1.01458	6.3125e-06
SPAC2E1P5.04c	I	3327940	3329007	-	cwg2	gene	geranylgeranyltransferase I beta subunit Cwg2	1067	NA	609.422	-0.028144	0.926274	712.49	-0.457301	0.0561392	0.120671	0.999213	0.414637	0.0953222
SPAC2E1P5.05	I	3329311	3331216	+	rrp9	gene	U3 snoRNP-associated protein Rrp9 (predicted)	1905	NA	2155.23	-0.00886932	0.967693	2570.96	-0.104521	0.661519	0.230554	0.893916	-0.291579	0.146367
SPAC2F3.01	I	3922354	3923496	+	imt1	gene	mannosyltransferase Imt1	1142	NA	1667.06	-0.0294086	0.876323	346.522	0.103996	0.80642	-0.321539	0.946193	0.162466	0.680647
SPAC2F3.02	I	3924624	3927430	+	SPAC2F3.02	gene	ER protein translocation subcomplex subunit (predicted)	2806	NA	2489.59	-0.077131	0.543139	1624.76	-0.262964	0.181049	-0.059133	0.999213	-0.828765	2.26703e-06
SPAC2F3.03c	I	3925533	3927349	-	rpa49	gene	DNA-directed RNA polymerase I complex subunit Rpa49 (predicted)	1816	NA	3389.41	-0.105618	0.215378	2118.44	-0.347109	0.0636317	0.157974	0.979588	-0.727274	4.42472e-05
SPAC2F3.04c	I	3927451	3928579	-	rim1	gene	mitochondrial single-stranded DNA binding protein Rim1	1128	NA	1242.22	-0.0653577	0.715419	482.237	0.111286	0.755687	-0.421761	0.745253	-0.256836	0.420607
SPAC2F3.05c	I	3928625	3929950	-	SPAC2F3.05c	gene	xylose and arabinose reductase (predicted)	1325	NA	1621.19	0.145996	0.196894	718.905	0.357235	0.187037	0.17965	0.993484	1.60582	2.64514e-13
SPAC2F3.06c	I	3930533	3934174	-	kap104	gene	karyopherin Kap104	3641	NA	7882.54	-0.137177	0.00588672	3451.74	-0.261222	0.141068	0.0838333	0.999213	-0.426795	0.012034
SPAC2F3.07c	I	3935528	3935833	-	SPAC2F3.07c	gene	Schizosaccharomyces pombe specific protein	305	NA	7.89191	0.755303	0.81663	27.0989	-0.160769	NA	0.923858	NA	-0.283092	NA
SPAC2F3.08	I	3935124	3938149	+	sut1	gene	alpha-glucoside transmembrane transporter Sut1	3025	NA	1560.93	0.134543	0.237304	1680.34	-0.228774	0.300124	0.35608	0.601937	1.26538	3.27489e-13
SPAC2F3.09	I	3939598	3942086	+	hem1	gene	5-aminolevulinate synthase Hem1 (predicted)	2488	NA	12445.8	0.00374937	0.985396	11153.5	-0.152865	0.406022	-0.602929	0.0120047	-1.30199	3.73152e-20
SPAC2F3.10	I	3943042	3946427	+	vps54	gene	GARP complex subunit Vps54 (predicted)	3385	NA	2568.36	-0.0381698	0.803183	1504.89	-0.182109	0.431392	-0.107617	0.999213	0.162617	0.493984
SPAC2F3.11	I	3946546	3947987	+	SPAC2F3.11	gene	exopolyphosphatase (predicted)	1441	NA	3655.16	0.0672888	0.52269	1312.58	-0.214234	0.350532	0.415947	0.479636	-0.0250984	0.935052
SPAC2F3.12c	I	3947912	3949019	-	plp1	gene	thioredoxin fold protein Plp1 (predicted)	1107	NA	1061.41	-0.000811305	0.998428	305.831	-0.0463722	0.922125	0.179414	0.999213	-0.418749	0.22004
SPAC2F3.13c	I	3947885	3950224	-	SPAC2F3.13c	gene	queuine tRNA-ribosyltransferase (predicted)	2339	NA	1171.05	-0.0510405	0.819586	530.475	0.0439771	0.909903	-0.179861	0.99556	0.0364478	0.926224
SPAC2F3.14c	I	3950396	3951679	-	saf2	gene	splicing associated factor Saf2	1283	NA	770.724	0.0609772	0.797532	549.923	-0.0311387	0.939255	0.000400057	0.999571	0.0863301	0.806539
SPAC2F3.15	I	3953832	3956869	+	lsk1	gene	P-TEFb-associated cyclin-dependent protein kinase Lsk1	3037	NA	2066.86	0.0668242	0.626233	1856.95	-0.0879932	0.719775	0.156401	0.979588	-0.381126	0.0475623
SPAC2F3.16	I	3957085	3959427	+	SPAC2F3.16	gene	ubiquitin-protein ligase E3 (predicted)	2342	NA	2331.01	-0.0349336	0.849945	1570.36	-0.2354	0.2895	0.32119	0.724282	-0.0979475	0.709851
SPAC2F3.17c	I	3923586	3924176	-	lsm6	gene	U6 snRNP-associated protein Lsm6 (predicted)	590	NA	1781.54	-0.0455466	0.781472	696.239	-0.395045	0.126907	-0.299251	0.90358	-0.572771	0.0237233
SPAC2F3.18c	I	3942040	3942965	-	SPAC2F3.18c	gene	ribonuclease kappa ortholog (predicted)	925	NA	2317.9	-0.103028	0.300249	406.334	-0.0273456	0.949768	-0.155083	0.999213	-0.434733	0.146863
SPAC2F7.02c	I	531794	533731	-	psr1	gene	NLI interacting factor family phosphatase Psr1 (predicted)	1937	NA	2385.38	0.029835	0.858704	1037.88	-0.348827	0.105747	0.124274	0.999213	-0.686204	0.000738999
SPAC2F7.03c	I	534120	537869	-	pom1	gene	DYRK family protein kinase Pom1	3749	NA	3915.1	0.00126743	0.993999	3783.36	-0.359972	0.0253478	-0.056259	0.999213	-0.670674	1.96734e-05
SPAC2F7.04	I	537888	540012	+	pmc2	gene	mediator complex subunit Pmc2/Med1	2124	NA	1497.92	0.0619666	0.691383	735.148	-0.0987918	0.741807	-0.0638164	0.999213	-0.244024	0.351392
SPAC2F7.05c	I	539919	541640	-	tif5	gene	translation initiation factor eIF5 Tif5(predicted)	1721	NA	11666	-0.20658	5.72407e-07	4089.47	-0.152712	0.464603	-0.111	0.999213	-0.362767	0.0461567
SPAC2F7.06c	I	541576	543735	-	pol4	gene	DNA polymerase X family	2159	NA	322.57	0.312128	0.110457	568.946	1.33178	4.74514e-08	-0.382254	0.836362	1.47652	1.86536e-08
SPAC2F7.07c	I	544127	546240	-	cph2	gene	Clr6 histone deacetylase associated PHD protein-2 Cph2	2113	NA	3859.48	-0.00237263	0.992934	2014.01	-0.168089	0.442649	0.112538	0.999213	-0.0556525	0.832655
SPAC2F7.08c	I	546664	548562	-	snf5	gene	SWI/SNF complex subunit Snf5	1898	NA	2138.04	-0.0238129	0.89487	1169.41	-0.305363	0.164058	0.0623261	0.999213	-0.209767	0.390844
SPAC2F7.09c	I	548768	550726	-	gep3	gene	mitochondrial GTPase related protein Gep3 (prediected)	1958	NA	1237.09	0.0230704	0.925359	1052.63	0.0985821	0.72027	-0.324409	0.745253	0.283337	0.214911
SPAC2F7.10	I	550630	553595	+	akr1	gene	palmitoyltransferase Akr1 (predicted)	2965	NA	1541.92	-0.021409	0.920488	767.688	-0.161426	0.56476	0.0440133	0.99939	0.1488	0.597022
SPAC2F7.11	I	555277	559051	+	nrd1	gene	RNA-binding protein Nrd1	3774	NA	2999.75	-0.206517	0.00331893	2289.75	-0.279448	0.221757	-0.329086	0.749217	-0.903162	6.35588e-06
SPAC2F7.13c	I	558909	560549	-	wrs1	gene	cytoplasmic tryptophan-tRNA ligase Wrs1 (predicted)	1640	NA	3980.05	-0.183392	0.00314886	2001.76	-0.402549	0.0298703	0.107072	0.999213	-0.987996	2.29219e-08
SPAC2F7.14c	I	560824	562179	-	rrp4	gene	exosome subunit Rrp4	1355	NA	1211.01	0.0229606	0.919495	1010.64	-0.200272	0.414183	0.0942235	0.999213	-0.119141	0.658205
SPAC2F7.15	I	563698	565073	+	rsm24	gene	mitochondrial ribosomal protein subunit S24 (predicted)	1375	NA	1555.75	-0.0206592	0.928448	374.567	0.13827	0.727772	-0.282636	0.968492	-0.0857922	0.843359
SPAC2F7.16c	I	565035	569485	-	pld1	gene	phospholipase D Pld1	4450	NA	4903.91	-0.00768638	0.96418	3389.27	-0.150656	0.468569	0.0246966	0.999571	0.123038	0.572258
SPAC2F7.17	I	569550	571876	+	mrf1	gene	mitochondrial peptide chain release factor (predicted)	2326	NA	1008.4	0.00256907	0.993506	1462.07	-0.318752	0.124958	0.129355	0.998545	-0.131463	0.600205
SPAC2G11.02	I	807894	812194	+	urb2	gene	ribosome biogenesis protein Urb2 (predicted)	4300	NA	3768.4	-0.0533067	0.643224	1869.9	-0.469546	0.00763682	0.279991	0.787332	-0.48993	0.00867245
SPAC2G11.03c	I	811443	814228	-	vps45	gene	vacuolar sorting protein Vps45	2785	NA	2817.53	0.0166994	0.920488	1069.24	-0.0404763	0.897288	-0.0892336	0.999213	0.11206	0.683673
SPAC2G11.04	I	814218	815490	+	SPAC2G11.04	gene	RNA-binding protein G-patch type splicing factor 45 ortholog (predicted)	1272	NA	618.452	0.0918367	0.696705	593.952	-0.0154809	0.969989	-0.195177	0.993171	-0.00358564	0.993161
SPAC2G11.05c	I	815388	817984	-	rim20	gene	BRO1 domain protein Rim20 (predicted)	2596	NA	1071.03	0.201477	0.0987404	988.63	0.659115	0.00131778	-0.297814	0.848212	0.803548	0.000173361
SPAC2G11.06	I	817996	819739	+	vps4	gene	AAA family ATPase Vps4 (predicted)	1743	NA	2056.84	0.0291778	0.865714	908.317	0.0557261	0.858766	-0.0433529	0.99939	-0.24739	0.320492
SPAC2G11.07c	I	819768	821920	-	ptc3	gene	protein phosphatase 2c homolog 3	2152	NA	15174.1	-0.0556507	0.446189	7707.95	-0.306317	0.143039	0.150213	0.993484	-0.905922	1.38516e-06
SPAC2G11.08c	I	822092	823278	-	smn1	gene	SMN family protein Smn1	1186	NA	569.138	0.0641081	0.821237	492.168	-0.0451963	0.911509	0.0292706	0.999571	0.612165	0.0212038
SPAC2G11.09	I	823493	826399	+	SPAC2G11.09	gene	calcium ion transmembrane transporter (predicted)	2906	NA	4118.18	-0.123666	0.069103	1889.13	-0.434667	0.0182475	-0.0382848	0.99939	-0.0506355	0.852949
SPAC2G11.10c	I	826313	828123	-	uba42	gene	thiosulfate sulfurtransferase URM1 activating enzyme E1-type Uba42 (predicted)	1810	NA	958.132	-0.0542097	0.809623	324.291	0.137623	0.728244	-0.361344	0.902408	0.157211	0.685751
SPAC2G11.11c	I	828321	831629	-	prh1	gene	ATP-dependent RNA helicase Prh1 (predicted)	3308	NA	2231.02	-0.0266868	0.879035	1972.84	-0.356341	0.0451386	0.156127	0.978848	-0.682506	6.92769e-05
SPAC2G11.12	I	831918	836094	+	rqh1	gene	RecQ type DNA helicase Rqh1	4176	NA	2790.89	-0.0594737	0.611336	1817.12	-0.153611	0.492693	-0.114301	0.999213	0.0136084	0.96516
SPAC2G11.13	I	836206	838256	+	atg22	gene	vacuolar amino acid transmembrane transporter Atg22	2050	NA	1286.64	0.0223759	0.919627	611.501	-0.164192	0.613948	0.190829	0.993655	0.0465288	0.900965
SPAC2G11.14	I	838228	841562	+	taf111	gene	transcription factor TFIID complex subunit Taf111	3334	NA	3691.17	0.036039	0.788821	3344.1	0.149828	0.460272	0.14593	0.979191	0.321088	0.0719395
SPAC2G11.15c	I	841471	842624	-	tgs1	gene	rRNA methyltransferase Tgs1 (predicted)	1153	NA	692.227	-0.00011955	0.999888	399.963	-0.181899	0.621962	-0.0637026	0.999213	0.74557	0.00815282
SPAC2H10.01	I	5273012	5275983	+	SPAC2H10.01	gene	transcription factor zf-fungal binuclear cluster type (predicted)	2971	NA	579.01	0.641673	5.93661e-07	1833.64	1.41766	3.16351e-20	-0.449122	0.345952	0.686664	0.000243557
SPAC2H10.02c	I	5276066	5276991	-	nas2	gene	26S proteasome regulatory particle assembly protein Nas2 (predicted)	925	NA	841.585	0.0473313	0.857896	798.354	-0.223397	0.40051	0.244457	0.944599	-0.251955	0.337893
SPAC2H10.04	I	5272461	5272835	+	SPAC2H10.04	gene	dubious	374	NA	0.229189	1.88099	NA	45.7713	1.32198	0.117838	-0.36021	NA	0.676264	0.491146
SPAC30.01c	I	4386842	4392522	-	sec72	gene	Sec7 domain protein ARF GEF Sec72	5680	NA	11708.6	-0.0556385	0.484105	5152.4	-0.324156	0.0480845	0.081273	0.999213	-0.320059	0.0638021
SPAC30.02c	I	4392813	4393963	-	SPAC30.02c	gene	elongator complex associated protein Kti2 (predicted)	1150	NA	933.154	0.0302194	0.908997	490.731	-0.291117	0.319157	0.260235	0.952068	-0.0585868	0.871627
SPAC30.03c	I	4394376	4395639	-	tsn1	gene	translin	1263	NA	1189.44	0.0407968	0.8668	820.054	-0.218646	0.40051	-0.0469475	0.999213	-0.145439	0.603904
SPAC30.04c	I	4395798	4400493	-	abc4	gene	glutathione S-conjugate-exporting ATPase Abc4	4695	NA	13764.4	-0.0230889	0.838605	5644.48	-0.12494	0.555363	-0.173212	0.95294	-0.174376	0.387605
SPAC30C2.02	I	4635485	4636898	+	mmd1	gene	deoxyhypusine hydroxylase (predicted)	1413	NA	1716.77	-0.137064	0.152659	884.359	-0.399329	0.071414	0.254912	0.91736	-0.950238	5.17157e-06
SPAC30C2.03	I	4637119	4637943	+	SPAC30C2.03	gene	Schizosaccharomyces specific protein	824	NA	438.14	0.200603	0.305848	290.915	0.165486	0.696714	-0.1858	0.999213	-0.174647	0.678515
SPAC30C2.04	I	4638117	4639647	+	asc1	gene	cofactor for cytoplasmic methionyl-and glutamyl-tRNA synthetases Asc1 (predicted)	1530	NA	7618.24	-0.181488	0.000537396	2359.35	-0.124602	0.654013	0.0800808	0.999213	-1.00834	8.06319e-07
SPAC30C2.05	I	4639678	4640813	+	erv14	gene	cornichon family protein Erv14 (predicted)	1135	NA	1235.55	0.141126	0.23575	279.437	-0.255808	0.529586	-0.0464374	0.999571	-0.477597	0.192075
SPAC30C2.06c	I	4640549	4642326	-	dml1	gene	mitochondrial inheritance GTPase tubulin-like (predicted)	1777	NA	1597.74	0.00356803	0.992286	682.089	-0.199914	0.470544	0.0901085	0.999213	-0.0326751	0.926381
SPAC30C2.07	I	4642290	4645177	+	SPAC30C2.07	gene	Schizosaccharomyces specific protein	2887	NA	3560.32	0.0102886	0.953401	3293.23	0.000926835	0.997945	-0.27912	0.726827	-0.256407	0.17587
SPAC30C2.08	I	4645460	4647689	+	SPAC30C2.08	gene	conserved fungal protein	2229	NA	5834.48	-0.0564679	0.556243	2630.73	-0.0946503	0.685685	0.0892218	0.999213	-0.080409	0.735156
SPAC30D11.01c	I	1119880	1123773	+	gto2	gene	alpha-glucosidase (predicted)	3893	NA	2316.33	0.153382	0.13026	993.108	0.316634	0.233058	-0.0654942	0.999213	-0.156255	0.615674
SPAC30D11.02c	I	1118926	1119763	+	SPAC30D11.02c	gene	Schizosaccharomyces pombe specific protein	837	NA	26.8562	-0.958802	0.274765	58.117	0.408918	0.61483	-0.325345	NA	0.107697	0.909982
SPAC30D11.03	I	1115899	1118412	-	ddx27	gene	ATP-dependent RNA helicase Ddx27/Drs1 (predicted)	2513	NA	2333.21	-0.0365113	0.831975	2424.92	-0.101405	0.660427	0.198764	0.934558	-0.413467	0.0237066
SPAC30D11.04c	I	1112170	1115868	+	nup124	gene	nucleoporin Nup124	3698	NA	4769.81	-0.0751788	0.476871	6088.26	-0.327778	0.048359	0.0297366	0.999571	-0.128042	0.53652
SPAC30D11.05	I	1109349	1111221	-	aps3	gene	AP-3 adaptor complex subunit Aps3 (predicted)	1872	NA	1201.83	-0.0279649	0.900219	820.704	0.0800063	0.803604	0.0325957	0.999571	-0.0183788	0.961769
SPAC30D11.06c	I	1108485	1110686	+	hfl1	gene	Lazarus1 family transmembrane transporter	2201	NA	1680.98	0.10938	0.430513	887.263	-0.120835	0.677095	-0.0711157	0.999213	0.297519	0.222204
SPAC30D11.07	I	1106430	1107885	-	nth1	gene	DNA endonuclease III	1455	NA	365.173	0.037452	0.926274	311.406	-0.161049	0.698011	0.330631	0.946193	-0.22724	0.562681
SPAC30D11.08c	I	1104753	1106608	+	phf2	gene	Lsd1/2 complex PHD finger containing protein Phf2	1855	NA	1735.97	0.0314225	0.875583	1978.54	-0.0490004	0.852763	0.0262087	0.999571	0.106008	0.650341
SPAC30D11.09	I	1101685	1103890	-	cwf19	gene	complexed with Cdc5 protein Cwf19	2205	NA	1253.71	-0.0228391	0.918186	1093.49	-0.0931994	0.72965	-0.00513305	0.999571	-0.332737	0.131055
SPAC30D11.10	I	1099489	1101583	-	rad52	gene	DNA recombination protein Rad51 mediator Rad52 (previously Rad22)	2094	NA	2077.57	-0.0633161	0.647138	2025.57	-0.304657	0.113133	0.100282	0.999213	0.00666875	0.983608
SPAC30D11.11	I	1097449	1099554	-	SPAC30D11.11	gene	Haemolysin-III family protein (predicted)	2105	NA	4376.37	-0.0645993	0.546437	1611.64	-0.472362	0.0128961	0.193044	0.959105	-0.607607	0.00184366
SPAC30D11.12	I	1096764	1097387	-	rpl3802	gene	60S ribosomal protein L38 (predicted)	623	NA	11127.7	-0.487522	2.6054e-25	804.314	-0.539165	0.0353848	0.0409667	0.999571	-0.623697	0.0178855
SPAC30D11.13	I	1094262	1095547	-	hus5	gene	SUMO conjugating enzyme E2 Hus5	1285	NA	1128.35	0.0342166	0.890839	593.223	0.431387	0.104779	-0.371265	0.794777	0.339925	0.2321
SPAC30D11.14c	I	1092387	1094379	+	SPAC30D11.14c	gene	RNA-binding protein (predicted)	1992	NA	2728.23	-0.0744516	0.528279	2481.97	-0.309629	0.104523	0.274301	0.789476	-0.465463	0.0120372
SPAC31A2.02	I	388233	389229	+	trm112	gene	protein and tRNA methyltransferase regulatory subunit Trm112 (predicted)	996	NA	992.541	-0.0791469	0.727006	608.248	-0.247833	0.366378	-0.210095	0.978848	-0.0572442	0.864816
SPAC31A2.03	I	389391	390520	+	mrp11	gene	mitochondrial ribosomal protein subunit L11 (predicted)	1129	NA	1683.51	0.00974491	0.967316	895.012	-0.0308193	0.927662	-0.0153445	0.999571	-0.321398	0.176651
SPAC31A2.04c	I	390407	391260	-	pre1	gene	20S proteasome complex subunit beta 4 Pre1 (predicted)	853	NA	3491.64	0.0874352	0.296041	1640.47	0.0339319	0.914807	-0.133502	0.999213	-0.158624	0.54426
SPAC31A2.05c	I	391628	396999	-	mis4	gene	adherin cohesin loading factor Mis4	5371	NA	2751.39	0.0216959	0.89227	1870.04	-0.167837	0.460581	0.0230539	0.999571	0.206724	0.349213
SPAC31A2.06	I	397426	402487	+	atp25	gene	mitochondrial ATP synthase complex assembly protein Atp25 (predicted)	5061	NA	2688.3	0.0297959	0.849945	1270.81	-0.193365	0.39921	0.1136	0.999213	-0.350707	0.0919326
SPAC31A2.07c	I	399462	402266	-	dbp10	gene	ATP-dependent RNA helicase Dbp10 (predicted)	2804	NA	2481.36	-0.0923004	0.393293	3103.65	-0.337298	0.0571662	0.232533	0.861381	-0.0985073	0.668447
SPAC31A2.08	I	402841	403862	+	mrp20	gene	mitochondrial ribosomal protein subunit L23 (predicted)	1021	NA	1237.84	0.0195216	0.934588	619.677	-0.187327	0.523498	0.0183388	0.999571	-0.417698	0.103691
SPAC31A2.09c	I	402719	405389	-	apm4	gene	AP-2 adaptor complex subunit Apm4 (predicted)	2670	NA	1915.92	0.0915936	0.493822	781.584	-0.216821	0.416734	0.405376	0.641046	-0.319899	0.203005
SPAC31A2.10	I	405582	407710	+	SPAC31A2.10	gene	Ran GTPase binding protein (predicted)	2128	NA	1328.85	-0.0198712	0.929	486.935	-0.0270467	0.948124	0.191677	0.994199	-0.0687412	0.853332
SPAC31A2.11c	I	407714	409872	-	cuf1	gene	nutritional copper sensing transcription factor Cuf1	2158	NA	1089.87	-0.0597124	0.773867	819.619	-0.519737	0.0190037	0.209828	0.975395	-0.266908	0.305859
SPAC31A2.12	I	411651	414448	+	rod1	gene	arrestin/PY protein involved in ubiquitin-mediated endocytosis Rod1 (predicted)	2797	NA	2357.54	-0.153491	0.0600332	1420.23	-0.4633	0.0153256	0.44421	0.390298	-0.117274	0.645592
SPAC31A2.13c	I	414245	414930	-	sft1	gene	SNARE Sft1 (predicted)	685	NA	544.551	0.0635156	0.848384	392.431	-0.0759918	0.855354	-0.0150335	0.999571	0.197532	0.577166
SPAC31A2.14	I	414942	418504	+	bun107	gene	WD repeat protein human WDR48 family Bun107	3562	NA	4511.75	0.014174	0.929	2454.25	-0.0965292	0.680796	-0.0847508	0.999213	0.0439005	0.86209
SPAC31A2.15c	I	417823	419996	-	dcc1	gene	Ctf18 RFC-like complex subunit Dcc1	2173	NA	1017.36	0.0311818	0.893186	783.689	0.00722879	0.986557	0.0803696	0.999213	0.0405208	0.904452
SPAC31A2.16	I	419958	423991	+	gef2	gene	RhoGEF Gef2	4033	NA	3411.3	0.0334629	0.807881	1253.95	-0.0183975	0.953283	-0.0302567	0.999571	0.237326	0.290403
SPAC31F12.01	I	4566342	4571134	+	zds1	gene	zds family protein phosphatase type A regulator Zds1 (predicted)	4792	NA	3499.46	-0.00916792	0.958563	2446.21	-0.272548	0.137338	-0.126562	0.99556	-0.182465	0.373207
SPAC31G5.01	I	2989280	2990817	+	sap49	gene	U2 snRNP-associated RNA-binding protein Sap49	1537	NA	1376.83	-0.0048752	0.988649	938.919	-0.384815	0.071414	0.222103	0.946193	-0.249018	0.298538
SPAC31G5.02	I	2990804	2992231	+	SPAC31G5.02	gene	ER chaperone Rot1 (predicted)	1427	NA	1580.18	-0.0777703	0.635724	785.032	0.136549	0.642578	-0.355228	0.749724	-0.251909	0.346586
SPAC31G5.03	I	2992622	2993240	+	rps1101	gene	40S ribosomal protein S11 (predicted)	618	NA	17950.7	-0.430474	1.3736e-22	6687.73	-0.625507	1.72556e-05	0.0661878	0.999213	-1.21439	2.0846e-15
SPAC31G5.04	I	2993423	2994929	+	lys12	gene	homoisocitrate dehydrogenase Lys12	1506	NA	5486.54	-0.297895	1.93999e-08	4644.08	-0.383465	0.0126207	0.15865	0.955382	-0.581794	0.00017392
SPAC31G5.05c	I	2994792	2995933	-	SPAC31G5.05c	gene	ribulose phosphate 3-epimerase (predicted)	1141	NA	6194.8	-0.15748	0.00242356	2708.94	-0.0380773	0.886695	-0.0609401	0.999213	-0.630418	0.000269899
SPAC31G5.06	I	2996304	2997058	+	rgg8	gene	mitochondrial protein Rgg8 (predicted)	754	NA	172.259	0.0525449	0.926274	151.612	0.121149	0.839155	-0.177174	NA	0.179433	0.747311
SPAC31G5.07	I	2997453	2998157	+	dni1	gene	tetraspan protein Dni1	704	NA	141.936	0.105895	0.852028	148.024	-0.198271	0.729147	0.220735	NA	0.466256	0.337893
SPAC31G5.08	I	2998749	3001070	+	ups1	gene	uroporphyrinogen-III synthase Ups1	2321	NA	1413.17	-0.152314	0.133419	2283.28	-0.28341	0.124567	0.0647972	0.999213	0.153206	0.472312
SPAC31G5.09c	I	2999546	3001687	-	spk1	gene	MAP kinase Spk1	2141	NA	2746.37	0.163518	0.0289111	987.757	0.40031	0.0839476	-0.233069	0.952068	-0.291575	0.256292
SPAC31G5.10	I	3002057	3003766	+	eta2	gene	Myb family protein RNA polymerase I termination factor Eta2 (predicted)	1709	NA	331.484	0.216133	0.44616	431.213	-0.296319	0.335692	0.59272	0.427859	-0.650346	0.0182855
SPAC31G5.11	I	3006138	3006845	+	pac2	gene	cAMP-independent regulatory protein Pac2	707	NA	5141.65	0.00130524	0.993506	1583.7	-0.0307287	0.926673	-0.36718	0.659809	0.364251	0.106843
SPAC31G5.12c	I	3007584	3009444	-	maf1	gene	repressor of RNA polymerase III Maf1	1860	NA	644.303	-0.00439172	0.992934	620.611	-0.110486	0.72965	0.160484	0.99556	-0.106404	0.742882
SPAC31G5.13	I	3010632	3012307	+	rpn11	gene	19S proteasome regulatory subunit Rpn11	1675	NA	8166.62	0.0763191	0.336805	3544.05	-0.133328	0.522436	-0.0530609	0.999213	-0.739176	4.82785e-06
SPAC31G5.14	I	3012251	3014213	+	gcv1	gene	glycine decarboxylase T subunit (predicted)	1962	NA	10994.7	-0.198597	0.000922306	2669.15	-0.121572	0.62029	-0.40261	0.514617	-1.80193	1.6035e-24
SPAC31G5.15	I	3014259	3017900	+	psd3	gene	phosphatidylserine decarboxylase Psd3	3641	NA	2446.67	0.0203355	0.906037	1254.41	0.231527	0.304166	-0.241492	0.902408	0.164176	0.501822
SPAC31G5.16c	I	3014389	3018849	-	dpm1	gene	dolichol-phosphate mannosyltransferase catalytic subunit Dpm1	4460	NA	3753.14	0.00232547	0.992934	3426.55	0.160486	0.45621	-0.245633	0.84365	-0.332328	0.0824613
SPAC31G5.17c	I	3019326	3020379	-	rps1001	gene	40S ribosomal protein S10 (predicted)	1053	NA	14486.8	-0.459746	1.39007e-32	6062.57	-0.437314	0.0031555	-0.0885487	0.999213	-0.911125	7.73691e-10
SPAC31G5.18c	I	3020648	3021791	-	sde2	gene	silencing defective protein Sde2	1143	NA	1003.35	0.125671	0.406595	848.897	0.136808	0.635242	0.144088	0.998545	0.725206	0.000714825
SPAC31G5.19	I	3023051	3028158	+	abo1	gene	ATPase with bromodomain protein (predicted)	5107	NA	5105.71	-0.027265	0.83127	2138.75	-0.244221	0.220121	-0.0260309	0.999571	-0.228737	0.269894
SPAC31G5.21	I	3009988	3010684	+	SPAC31G5.21	gene	human FAM32A homolog	696	NA	752.238	0.117522	0.536124	579.288	0.343126	0.199874	-0.195028	0.990993	-7.49316e-05	0.999721
SPAC323.01c	I	3907439	3908904	-	pos5	gene	mitochondrial NADH kinase Pos5 (predicted)	1465	NA	1151.32	-0.0739478	0.667203	645.88	-0.540711	0.0217009	0.270129	0.934558	-0.299967	0.269894
SPAC323.02c	I	3909254	3910426	-	pup2	gene	20S proteasome complex subunit alpha 5 Pup2 (predicted)	1172	NA	4318.09	0.00923122	0.956528	2781.61	0.0809386	0.757666	-0.0539533	0.999213	-0.369122	0.0727037
SPAC323.03c	I	3910535	3912648	-	SPAC323.03c	gene	Schizosaccharomyces specific protein	2113	NA	896.068	0.0512064	0.833921	518.232	-0.407384	0.133884	0.584293	0.366252	0.319735	0.262102
SPAC323.04	I	3912696	3914761	+	SPAC323.04	gene	mitochondrial ATPase (predicted)	2065	NA	2217.09	0.0695747	0.598435	2616.34	-0.00786933	0.981025	0.512804	0.141909	0.244653	0.221111
SPAC323.05c	I	3913472	3915606	-	SPAC323.05c	gene	protein methyltransferase Mtq2 (predicted)	2134	NA	1313.86	-0.102157	0.476871	602.538	-0.647047	0.00386134	0.0996133	0.999213	-0.0735864	0.828896
SPAC323.06c	I	3915560	3917711	-	uba5	gene	NEDD8 activating enzyme E1-type Uba5 (predicted)	2151	NA	1234.27	-0.0308649	0.894602	480.266	0.418272	0.142163	-0.0940914	0.999213	0.688286	0.00986633
SPAC323.07c	I	3917636	3920119	-	SPAC323.07c	gene	MatE family transmembrane transporter (predicted)	2483	NA	8894.35	-0.340358	3.75407e-16	1772.81	-0.0335422	0.903041	-0.433658	0.355596	0.059461	0.820878
SPAC323.08	I	3921018	3921711	+	rmp1	gene	ribonuclease MRP complex subunit (predicted)	693	NA	497.11	0.0165297	0.967717	298.218	-0.290438	0.427445	-0.0358728	0.999571	-0.342682	0.339948
SPAC328.01c	I	3470513	3475033	-	msn5	gene	karyopherin (predicted)	4520	NA	4979.73	-0.0689122	0.399578	3393.1	-0.398465	0.0141969	0.118399	0.99556	-0.223676	0.236545
SPAC328.02	I	3475167	3479160	+	dbl4	gene	ubiquitin-protein ligase E3 involved in sporulation Dbl4	3993	NA	1588.52	0.194707	0.0246948	1537.13	-0.22291	0.354068	0.180106	0.978848	0.665005	0.000963648
SPAC328.03	I	3479098	3481305	+	tps1	gene	alphaalpha-trehalose-phosphate synthase	2207	NA	7531.2	0.146304	0.016337	6814.09	0.0436408	0.892802	0.258729	0.904469	0.790183	0.00017392
SPAC328.04	I	3481505	3484605	+	SPAC328.04	gene	AAA family ATPase unknown biological role	3100	NA	1162.65	-0.00936907	0.97409	1224.64	-0.322332	0.137387	0.441627	0.440967	0.0561245	0.849301
SPAC328.05	I	3484543	3486956	+	SPAC328.05	gene	RNA-binding protein involved in export of mRNAs (predicted)	2413	NA	1524.36	-0.158578	0.101067	1071.8	0.142943	0.578935	-0.347311	0.679905	0.0561266	0.849301
SPAC328.06	I	3487193	3491099	+	ubp2	gene	ubiquitin C-terminal hydrolase Ubp2	3906	NA	5553.12	0.0138256	0.924242	3170.36	-0.118504	0.593479	0.234051	0.855031	-0.0740643	0.755221
SPAC328.07c	I	3491080	3492653	-	bsd1	gene	heavy metal ion homeostasis protein Bsd2 (predicted)	1573	NA	2064.76	0.0941158	0.476506	1449.26	-0.172524	0.452986	0.271472	0.822411	0.0833233	0.747803
SPAC328.08c	I	3492589	3494634	-	tbc1	gene	tubulin specific chaperone cofactor C GTPase activating protein Tbc1 (predicted)	2045	NA	865.556	-0.235907	0.102467	462.972	-0.28785	0.36651	0.0392915	0.999571	0.73513	0.00588629
SPAC328.09	I	3494642	3496476	+	SPAC328.09	gene	mitochondrial 2-oxoadipate and 2-oxoglutarate transmembrane transporter (predicted)	1834	NA	1401.82	-0.103093	0.499796	1445.45	-0.47704	0.0108353	0.355831	0.626597	-0.149935	0.537337
SPAC328.10c	I	3496388	3497435	-	rps502	gene	40S ribosomal protein S5 (predicted)	1047	NA	12454.9	-0.456992	2.33137e-23	2194.37	-0.215336	0.276751	0.321088	0.639186	-0.742665	1.18654e-05
SPAC32A11.01	I	2445220	2447714	+	mug8	gene	conserved fungal protein	2494	NA	2445.51	-0.0274094	0.892257	1689.12	-0.423295	0.022895	0.0768979	0.999213	0.231133	0.282186
SPAC32A11.02c	I	2447839	2450875	-	SPAC32A11.02c	gene	conserved fungal protein	3036	NA	1513.36	-0.070276	0.647393	4266.6	0.125145	0.564355	0.0844194	0.999213	2.38128	8.41112e-58
SPAC32A11.03c	I	2451793	2456514	-	phx1	gene	stationary phase-specific homeobox transcription factor Phx1	4721	NA	2487.81	-0.0622776	0.599302	1877.74	-0.237608	0.273096	-0.0455217	0.999213	0.478561	0.0141164
SPAC32A11.04c	I	2443890	2445040	-	tif212	gene	translation initiation factor eIF2 beta subunit (predicted)	1150	NA	10423.2	-0.0749101	0.261783	5558	-0.193435	0.271977	0.291843	0.618726	-0.974396	2.87003e-11
SPAC343.01c	I	1638544	1641241	-	erg8	gene	phosphomevalonate kinase Erg8 (predicted)	2697	NA	2953.6	-0.0294311	0.844675	3158.46	-0.908742	7.34169e-10	0.312529	0.658424	-0.843547	4.78457e-07
SPAC343.02	I	1641662	1642932	+	img1	gene	mitochondrial ribosomal protein subunit L19 (predicted)	1270	NA	1856.87	0.0420033	0.804672	790.789	-0.00375037	0.994437	-0.0289651	0.999571	-0.392857	0.0937054
SPAC343.03	I	1643043	1644421	+	apc11	gene	anaphase-promoting complex ubiquitin -protein ligase E3 subunit Apc11	1378	NA	532.99	0.126042	0.586848	812.876	0.165236	0.571503	-0.0896122	0.999213	0.644994	0.00464854
SPAC343.04c	I	1643773	1645862	-	gid7	gene	GID complex subunit Gid7 (predicted)	2089	NA	2639.44	0.0568927	0.657172	3611.57	0.127968	0.571235	0.172615	0.961938	0.311375	0.105306
SPAC343.05	I	1647199	1649410	+	vma1	gene	V-type ATPase V1 domain subunit A	2211	NA	12928.5	-0.129183	0.0173301	3439.41	-0.206162	0.260897	-0.216293	0.874767	-0.646953	4.82628e-05
SPAC343.06c	I	1649433	1650833	-	SPAC343.06c	gene	phospholipid scramblase (predicted)	1400	NA	1082.28	-0.183673	0.10626	694.803	-0.0282941	0.941473	0.0995399	0.999213	0.560417	0.0168597
SPAC343.07	I	1651012	1652981	+	mug28	gene	RNA-binding protein Mug28	1969	NA	47.6885	0.241865	0.794864	176.37	1.14171	0.00265081	-0.188514	NA	0.135991	0.818471
SPAC343.08c	I	1650923	1653983	-	mrp17	gene	mitochondrial ribosomal protein subunit Mrp17 (predicted)	3060	NA	2566.48	-0.00881263	0.965662	857.086	-0.22898	0.356475	-0.105959	0.999213	0.0431543	0.888807
SPAC343.09	I	1653998	1655830	+	ubx3	gene	UBX domain protein Ubx3 Cdc48 cofactor	1832	NA	2787.36	-1.68198e-05	0.999888	2581.52	-0.219736	0.24886	-0.387096	0.390298	0.514405	0.00236319
SPAC343.10	I	1656143	1658395	+	met11	gene	methylenetetrahydrofolate reductase Met11	2252	NA	3945.62	-0.0752048	0.400973	1602.47	-0.161783	0.495834	-0.15133	0.993171	-0.202448	0.383276
SPAC343.11c	I	1658316	1663346	-	msc1	gene	multi-copy suppressor of Chk1	5030	NA	3560.09	-0.0247753	0.867698	2669.69	-0.439214	0.00667759	0.0959124	0.999213	0.0484136	0.844766
SPAC343.12	I	1667671	1669666	+	rds1	gene	conserved fungal protein	1995	NA	1513.59	0.320834	0.514462	15687	0.760072	8.32564e-09	0.783177	0.000149629	2.5172	1.95661e-75
SPAC343.13	I	1670283	1672264	+	pet112	gene	mitochondrial glutamyl-tRNA amidotransferase beta subunit (predicted)	1981	NA	709.639	0.168275	0.288445	711.54	-0.175317	0.544915	0.269476	0.914901	-0.163465	0.576885
SPAC343.14c	I	1672197	1673742	-	SPAC343.14c	gene	translation initiation factor eIF2B beta subunit (predicted)	1545	NA	2121.64	0.0127401	0.951557	1935.64	-0.409845	0.0231738	0.0971419	0.999213	-0.309273	0.120302
SPAC343.15	I	1673840	1675661	+	tit1	gene	tRNA isopentenyltransferase Tit1	1821	NA	1098.96	-0.00493808	0.992216	946.732	-0.149626	0.57854	-0.00425715	0.999571	-0.0242199	0.942438
SPAC343.16	I	1675730	1678118	+	lys2	gene	homoaconitate hydratase Lys2	2388	NA	7598.52	-0.220626	3.18202e-06	6715.34	-0.42814	0.00361583	0.107156	0.99556	-0.28474	0.0908868
SPAC343.17c	I	1673685	1680143	-	SPAC343.17c	gene	WD repeat protein human WDR70 family	6458	NA	1224.43	-0.0187954	0.937187	1029.54	0.389167	0.0697619	-0.0339976	0.999571	0.244153	0.314723
SPAC343.18	I	1680205	1681471	+	rfp2	gene	SUMO-targeted ubiquitin-protein ligase subunit Rfp2	1266	NA	933.669	0.0462511	0.843809	478.623	0.027192	0.948716	-0.121474	0.999213	0.63983	0.015106
SPAC343.19	I	1681761	1684467	+	lsb6	gene	1-phosphatidylinositol 4-kinase Lsb6 (predicted)	2706	NA	2522.19	-0.00569435	0.982315	1091.96	-0.432835	0.043195	0.0239026	0.999571	-0.370624	0.106747
SPAC343.20	I	1667955	1669964	-	SPAC343.20	gene	dubious	2009	NA	972.195	0.108579	0.520101	1439.33	-0.629758	0.215859	1.51934	0.0629179	-1.86739	3.38526e-05
SPAC343.21	I	1665144	1667735	+	SPAC343.21	gene	dubious	2591	NA	36.3029	-0.328972	0.717719	338.674	-0.433467	0.21045	1.0911	0.027639	0.46414	0.170098
SPAC3A11.02	I	3467903	3470242	-	cps3	gene	zinc finger protein Cps3	2339	NA	2052.48	-0.0454353	0.781403	1294.14	-0.1955	0.428383	0.0669041	0.999213	-0.189649	0.450126
SPAC3A11.03	I	3466459	3470168	+	efm3	gene	methyltransferase for elongation factor EF2 Efm3 (predicted)	3709	NA	589.209	0.0320681	0.91918	450.831	-0.292797	0.342091	0.0612329	0.999213	-0.0497101	0.897453
SPAC3A11.04	I	3462672	3466357	-	SPAC3A11.04	gene	seipin homolog involved in lipid catabolism (predicted)	3685	NA	663.31	0.141778	0.464937	521.133	0.111244	0.768511	0.33744	0.902408	0.0381218	0.929089
SPAC3A11.05c	I	3462282	3465427	+	kms1	gene	meiotic spindle pole body protein Kms1	3145	NA	946.258	0.0855992	0.64164	904.13	0.470489	0.0277848	-0.201364	0.970326	0.40832	0.0734981
SPAC3A11.06	I	3459233	3462098	-	mvp1	gene	sorting nexin Mvp1 (predicted)	2865	NA	1002.26	0.172879	0.196013	709.488	0.407976	0.11484	-0.000644856	0.999571	0.949567	3.93905e-05
SPAC3A11.07	I	3456694	3459197	+	nde2	gene	mitochondrial NADH dehydrogenase (ubiquinone) Nde2 (predicted)	2503	NA	17834.1	0.000764214	0.995684	22297.2	-0.539281	0.000644597	0.378485	0.440967	-1.04004	1.24381e-10
SPAC3A11.08	I	3452867	3455747	+	pcu4	gene	cullin 4	2880	NA	1595.33	-0.100392	0.416056	1350.04	-0.248135	0.250013	0.0719597	0.999213	0.0926002	0.721112
SPAC3A11.09	I	3449835	3452853	-	sod22	gene	plasma membrane alkali metal cation/H+ antiporter Sod22	3018	NA	1814.41	-0.0354422	0.85211	2496.34	-0.411569	0.0148377	0.368668	0.472888	0.10517	0.639998
SPAC3A11.10c	I	3448125	3449855	+	SPAC3A11.10c	gene	dipeptidyl peptidase (predicted)	1730	NA	3371.56	0.260135	1.51836e-05	3144.94	0.387898	0.0278597	-0.21258	0.902408	1.49897	4.45638e-21
SPAC3A11.11c	I	3446262	3448081	+	SPAC3A11.11c	gene	pyridoxal reductase (predicted)	1819	NA	2078.3	0.0645735	0.628772	614.522	0.0544966	0.878105	-0.204381	0.979191	-0.0276325	0.940923
SPAC3A11.12c	I	3443930	3446017	+	rpt5	gene	19S proteasome regulatory subunit Rpt5 (predicted)	2087	NA	9902.52	0.0266372	0.827784	5024.31	0.0528556	0.819738	-0.205495	0.893916	-0.185803	0.328925
SPAC3A11.13	I	3441613	3442297	-	gim1	gene	prefoldin subunit 6 Gim1 (predicted)	684	NA	1349.81	0.050601	0.783989	878.708	-0.85366	1.47936e-05	-0.151401	0.998545	-0.955489	9.68604e-06
SPAC3A11.14c	I	3438848	3442117	+	pkl1	gene	kinesin-like protein Pkl1	3269	NA	1332.76	0.127111	0.274765	1370.75	0.274592	0.192948	-0.0587823	0.999213	0.395355	0.0521797
SPAC3A12.02	I	1421817	1422972	+	SPAC3A12.02	gene	mitochondrial inorganic diphosphatase (predicted)	1155	NA	627.02	0.000909278	0.998724	364.828	-0.000914892	0.998301	0.132125	0.999213	0.133126	0.740283
SPAC3A12.03c	I	1423029	1424169	-	meu34	gene	ubiquitin-protein ligase E3 Meu34 (predicted)	1140	NA	1005.86	-0.0766061	0.683637	608.013	-0.325858	0.270729	0.320292	0.902408	0.0328934	0.936049
SPAC3A12.04c	I	1424697	1425562	-	rpp1	gene	RNase P and RNase MRP subunit p30 (predicted)	865	NA	773.808	-0.102134	0.608017	474.61	-0.490892	0.0778931	0.488044	0.639066	-0.132534	0.712661
SPAC3A12.05c	I	1426054	1429956	-	taf2	gene	TATA-binding protein associated factor Taf2 (predicted)	3902	NA	4452.61	-0.040425	0.729688	3313.58	-0.464129	0.00310631	-0.0956115	0.999213	0.162706	0.420075
SPAC3A12.06c	I	1430099	1432875	-	SPAC3A12.06c	gene	sodium/calcium exchanger (predicted)	2776	NA	2539.09	-0.00560148	0.982315	1349.41	-0.0808911	0.784317	0.173773	0.987964	0.282397	0.240069
SPAC3A12.07	I	1433938	1434842	+	rpb11	gene	RNA polymerase II complex subunit Rpb11	904	NA	2152.67	0.00573161	0.985157	1019.43	-0.43985	0.0415838	-0.259089	0.908149	-0.767141	0.000274621
SPAC3A12.08	I	1434874	1436105	+	SPAC3A12.08	gene	conserved fungal protein	1231	NA	603.355	0.140593	0.555171	386.617	0.558262	0.0815104	-0.175903	0.999213	1.0985	0.000179161
SPAC3A12.09c	I	1435842	1437837	-	SPAC3A12.09c	gene	urease accessory protein UreD (predicted)	1995	NA	626.637	-0.0271072	0.929305	246.399	0.144792	0.754454	0.155077	NA	-0.0747763	0.879855
SPAC3A12.10	I	1438294	1439013	+	rpl2001	gene	60S ribosomal protein L20a (predicted)	719	NA	19050	-0.484336	5.40041e-38	12929.7	-0.65001	0.000462652	0.133481	0.999213	-1.22003	1.65303e-10
SPAC3A12.11c	I	1439245	1440658	-	cwf2	gene	RNA-binding protein Cwf2	1413	NA	1609.99	0.00150264	0.994443	2002.2	-0.00784485	0.981585	0.205157	0.934558	-0.489653	0.0083436
SPAC3A12.12	I	1441020	1442352	+	atp11	gene	mitochondrial F1-ATPase chaperone Atp11 (predicted)	1332	NA	1002.48	0.264683	0.00765168	639.818	0.0260517	0.945787	0.0811802	0.999213	-0.0783107	0.815409
SPAC3A12.13c	I	1441967	1443260	-	hcr1	gene	translation initiation factor eIF3j (p35)	1293	NA	2493.58	-0.0456132	0.742045	2564.93	-0.292122	0.148534	-0.337662	0.654945	-0.412278	0.0377601
SPAC3A12.14	I	1444658	1446333	+	cam1	gene	calmodulin Cam1	1675	NA	7309.62	0.0898079	0.158422	4528.45	-0.0719555	0.772735	0.0383251	0.999213	-0.722369	4.0116e-05
SPAC3A12.15	I	1446480	1449286	+	vps53	gene	GARP complex subunit Vps53 (predicted)	2806	NA	2822.2	0.0305071	0.842801	953.882	-0.0306441	0.935638	-0.0567815	0.999213	-0.240158	0.387956
SPAC3A12.16c	I	1449927	1451399	-	tim17	gene	TIM23 translocase complex subunit Tim17 (predicted)	1472	NA	1993.46	0.0461685	0.789824	990.094	-0.287164	0.196277	0.0303341	0.999571	-0.574716	0.00550107
SPAC3A12.17c	I	1451843	1453348	-	cys12	gene	cysteine synthase-like protein Cys12	1505	NA	1089.45	-0.0400783	0.857178	725.387	-0.103448	0.729537	-0.266925	0.904469	-0.0479463	0.882096
SPAC3A12.18	I	1454782	1456870	+	zwf1	gene	glucose-6-phosphate 1-dehydrogenase (predicted)	2088	NA	10709.1	0.0786463	0.265941	12378.4	0.0429771	0.852763	0.335151	0.478074	-0.69949	3.47357e-06
SPAC3A12.19	I	1432773	1433415	-	SPAC3A12.19	gene	mitochondrial ribosomal protein subunit L27 (predicted)	642	NA	421.289	-0.00647865	0.992286	205.904	-0.335996	0.469953	0.165159	NA	-0.542656	0.21018
SPAC3C7.01c	I	2061573	2063810	-	sac12	gene	inositol polyphosphate phosphatase (predicted)	2237	NA	3717.48	-0.00542164	0.980159	1204.21	-0.131339	0.605021	-0.0849159	0.999213	-0.191852	0.422532
SPAC3C7.02c	I	2064853	2066004	-	pil2	gene	meiotic eisosome BAR domain protein Pil2	1151	NA	729.103	-0.0224375	0.94306	1070.76	0.0139907	0.969176	-1.2999	1.48238e-06	2.18091	1.56029e-30
SPAC3C7.03c	I	2066442	2067904	-	rad55	gene	RecA family ATPase Rad55/Rhp55	1462	NA	944.67	-0.118708	0.460181	551.287	-0.339417	0.217936	0.094756	0.999213	-0.177202	0.576894
SPAC3C7.04	I	2068565	2071624	+	SPAC3C7.04	gene	transcription factor (predicted)	3059	NA	3464.87	-0.0416674	0.740912	2278.06	-0.497118	0.00288321	0.352554	0.559104	0.130983	0.559384
SPAC3C7.05c	I	2071691	2073591	-	mug191	gene	alpha-16- mannanase (predicted)	1900	NA	1458.48	0.10171	0.432456	532.153	0.652292	0.0101291	-0.207914	0.987964	0.853917	0.00077991
SPAC3C7.06c	I	2073906	2076990	-	pit1	gene	serine/threonine protein kinase meiotic Pit1	3084	NA	1578.41	-0.0459103	0.798318	1113.83	-0.364269	0.0799785	-0.0182024	0.999571	-0.16744	0.501445
SPAC3C7.07c	I	2077107	2078889	-	SPAC3C7.07c	gene	arginine-tRNA protein transferase (predicted)	1782	NA	1172.48	0.00158477	0.995139	737.208	-0.329962	0.175981	0.0200482	0.999571	0.0578425	0.85882
SPAC3C7.08c	I	2079070	2082533	-	elf1	gene	AAA family ATPase Elf1	3463	NA	10391.1	-0.0711133	0.306791	5196.33	-0.227416	0.199439	0.00276621	0.999571	-0.668955	2.11689e-05
SPAC3C7.09	I	2083407	2084941	+	set8	gene	lysine methyltransferase Set8 (predicted)	1534	NA	460.054	0.0146317	0.97159	330.302	-0.0560037	0.900315	0.0111089	0.999571	0.198713	0.595549
SPAC3C7.10	I	2084966	2086433	+	pex13	gene	peroxin 13 (predicted)	1467	NA	903.654	0.0611447	0.779266	731.33	0.089775	0.778374	-0.0314153	0.999571	0.189872	0.50703
SPAC3C7.11c	I	2086393	2088632	-	cnx1	gene	calnexin Cnx1	2239	NA	26019.1	0.0407674	0.613677	10572.6	-0.12497	0.531396	-0.255141	0.746534	0.0367027	0.874091
SPAC3C7.12	I	2089237	2091311	+	tip1	gene	CLIP170 family protein Tip1	2074	NA	2881.23	0.0467145	0.750383	1130.74	-0.151416	0.55867	-0.385263	0.61692	-0.555291	0.00794325
SPAC3C7.13c	I	2089555	2093285	-	SPAC3C7.13c	gene	glucose-6-phosphate 1-dehydrogenase (predicted)	3730	NA	1567.99	-0.0402879	0.874329	1941.14	0.13552	0.581902	0.298961	0.745039	1.621	1.56077e-21
SPAC3C7.14c	I	2094110	2095066	-	obr1	gene	ubiquitinated histone-like protein Uhp1	956	NA	13207.3	-0.356735	8.32904e-11	6324.26	1.73467	7.2768e-37	-1.30005	1.55121e-09	-0.98829	2.51501e-09
SPAC3F10.02c	I	2818022	2821120	-	trk1	gene	potassium ion transmembrane transporter Trk1	3098	NA	2713.95	-0.0288721	0.854536	1333.2	-0.137668	0.59601	-0.256986	0.893916	-0.356442	0.10405
SPAC3F10.03	I	2821301	2823619	+	grs1	gene	mitochondrial and cytoplasmic glycine-tRNA ligase Grs1	2318	NA	12209.2	-0.174906	3.87023e-05	5083.02	-0.304244	0.0598668	-0.00110409	0.999571	-0.840491	2.23572e-08
SPAC3F10.04	I	2823667	2827612	+	gsa1	gene	glutathione synthetase large and small subunit Gsa1	3945	NA	5536.34	-0.0194592	0.889102	2211.31	0.320388	0.0941377	-0.240623	0.876706	-0.403205	0.0367006
SPAC3F10.05c	I	2825583	2827013	-	mug113	gene	T5orf172 family protein	1430	NA	1666.89	-0.028011	0.881345	758.084	-0.346341	0.198076	0.106204	0.999213	-0.172706	0.582448
SPAC3F10.06c	I	2827047	2828687	-	rit1	gene	initiator methionine tRNA 2'-O-ribosyl phosphate transferase (predicted)	1640	NA	1129.1	-0.118366	0.376249	722.068	-0.309203	0.251791	-0.032191	0.999571	-0.0289102	0.939423
SPAC3F10.07c	I	2828666	2829184	-	erf4	gene	palmitoyltransferase complex subunit Erf4	518	NA	156.655	-0.0278227	0.967717	324.607	-0.068614	0.881373	-0.0837579	0.999213	0.546981	0.0839051
SPAC3F10.08c	I	2831474	2832797	-	faf1	gene	rRNA processing protein Faf1 (predicted)	1323	NA	538.241	-0.0446152	0.887015	795.234	-0.0383543	0.90926	0.148837	0.99556	0.136225	0.631366
SPAC3F10.09	I	2832709	2834985	+	SPAC3F10.09	gene	1-(5-phosphoribosyl)-5-	2276	NA	2578.31	-0.0418532	0.781472	907.081	-0.0935334	0.745337	-0.094182	0.999213	0.0715711	0.812825
SPAC3F10.10c	I	2833231	2836168	-	map3	gene	pheromone M-factor receptor Map3	2937	NA	430.305	-0.0416046	0.910681	698.612	-0.24891	0.362428	-0.290033	0.902408	-0.605425	0.0118554
SPAC3F10.11c	I	2837121	2841820	-	abc2	gene	glutathione S-conjugate-exporting ATPase Abc2	4699	NA	11036.5	-0.0900576	0.0992702	4271.89	-0.0704159	0.780652	-0.0155376	0.999571	0.0122818	0.970197
SPAC3F10.12c	I	2842079	2843650	-	SPAC3F10.12c	gene	transcription factor (predicted)	1571	NA	1390.32	0.0568517	0.760447	363.508	0.208803	0.563492	-0.28278	0.955382	0.203027	0.574794
SPAC3F10.13	I	2845944	2848624	+	ucp6	gene	UBA domain protein Ucp6	2680	NA	2447.07	0.0229764	0.896503	1664.78	-0.0793332	0.765866	0.0494013	0.999213	0.28102	0.194929
SPAC3F10.15c	I	2845471	2849267	-	spo12	gene	Spo12 family protein	3796	NA	1195.47	0.295877	0.00493611	732.11	-0.179934	0.530075	0.173281	0.994199	-0.27741	0.297259
SPAC3F10.16c	I	2849634	2851799	-	SPAC3F10.16c	gene	GTP binding protein HSR1-related (predicted)	2165	NA	2331.71	-0.24408	0.000345248	1191.88	-0.327237	0.135062	0.057625	0.999213	-0.430807	0.0470348
SPAC3F10.17	I	2851905	2853653	+	ltv1	gene	ribosome biogenesis protein Ltv1 (predicted)	1748	NA	1579.54	-0.123504	0.288207	1745.54	-0.191769	0.389791	0.112666	0.999213	0.0471938	0.861668
SPAC3F10.18c	I	2853647	2853947	-	rpl4102	gene	60S ribosomal protein L41 (predicted)	300	NA	10856.4	-0.337357	2.66308e-07	1583.23	-0.752304	1.70176e-05	0.374284	0.613991	-0.911718	1.71863e-06
SPAC3F10.19	I	2830300	2831707	+	spd2	gene	ribonucleotide reductase (RNR) inhibitor family	1407	NA	2000.12	-0.138112	0.138607	3405.64	-0.409125	0.0121285	-0.00277993	0.999571	0.281825	0.122279
SPAC3G6.01	I	5377829	5382913	+	hrp3	gene	ATP-dependent DNA helicase Hrp3	5084	NA	5850.29	-0.0594008	0.476871	3089.91	-0.509311	0.00204484	0.00019424	0.999571	-0.272177	0.165587
SPAC3G6.02	I	5383013	5383811	+	rpn15	gene	proteasome regulatory particle lid subcomplex subunit Rpn15/Dss1	798	NA	2776.18	-0.0236554	0.886922	1354.87	-0.137471	0.59601	-0.0435346	0.999213	-0.379242	0.0802646
SPAC3G6.03c	I	5383705	5385561	-	SPAC3G6.03c	gene	Maf-like protein	1856	NA	1333	0.0968034	0.474834	890.924	0.106714	0.707836	-0.157314	0.99556	0.0807184	0.785537
SPAC3G6.04	I	5385758	5387132	+	rnp24	gene	RNA-binding protein Rnp24	1374	NA	1067.46	-0.127381	0.358073	1079.24	-0.204011	0.389214	-0.0835089	0.999213	-0.397114	0.0633717
SPAC3G6.05	I	5387884	5389677	+	SPAC3G6.05	gene	mitochondrial Mpv17/PMP22 family protein 1 (predicted)	1793	NA	1080.02	-0.129419	0.351471	1508.99	-1.30555	5.34024e-17	0.200471	0.948783	0.119692	0.625146
SPAC3G6.06c	I	5389586	5391518	-	rad2	gene	FEN-1 endonuclease Rad2	1932	NA	643.641	-0.07905	0.740365	1442.6	-0.379815	0.0543274	0.382647	0.571007	-0.501204	0.0116643
SPAC3G6.07	I	5392191	5392898	+	SPAC3G6.07	gene	dubious	707	NA	17.2662	0.335862	0.852404	68.3808	1.06736	0.127161	-0.671669	NA	1.4129	0.0323011
SPAC3G6.08	I	5393499	5394534	+	erv1	gene	mitochondrial sulfhydryl oxidase (predicted)	1035	NA	722.554	-8.91166e-05	0.999888	617.911	-0.00889285	0.98563	-0.0651652	0.999213	-0.117771	0.71924
SPAC3G6.09c	I	5394489	5397413	-	tps2	gene	trehalose-phosphate synthase Tps2 (predicted)	2924	NA	3481.25	0.0254867	0.857381	1426.05	-0.0548361	0.853763	0.0337408	0.999571	0.058651	0.842079
SPAC3G6.10c	I	5397347	5398200	-	vps51	gene	GARP complex subunit Vps51 (predicted)	853	NA	523.272	0.0574561	0.850361	272.637	-0.0603027	0.899929	-0.138729	0.999213	0.110314	0.806096
SPAC3G6.11	I	5398679	5402410	+	chl1	gene	ATP-dependent DNA helicase Chl1 (predicted)	3731	NA	1270.44	0.0509152	0.829172	1328.69	0.0415828	0.8877	-0.0364723	0.999571	0.193588	0.40635
SPAC3G6.13c	I	5401849	5402276	-	rpl4101	gene	60S ribosomal protein L41	427	NA	23420.5	-0.349774	1.86349e-11	8282.96	-0.649223	2.31412e-06	0.369383	0.374396	-1.34514	2.04236e-20
SPAC3G9.01	I	3181430	3183290	-	nsk1	gene	Clp1-interacting microtubule plus-end binding Nsk1	1860	NA	642.615	0.0167542	0.962018	1117.94	0.0417995	0.894652	-0.207334	0.959105	-0.126701	0.645592
SPAC3G9.02	I	3180426	3181164	-	oar2	gene	3-oxoacyl-	738	NA	555.059	-0.0264426	0.935944	1095.46	-0.172114	0.496818	-0.191722	0.975395	0.222522	0.361118
SPAC3G9.03	I	3179343	3180033	-	rpl2301	gene	60S ribosomal protein L23	690	NA	6986.18	-0.457179	5.24135e-26	2356.56	-0.438285	0.020753	0.17309	0.978848	-0.713306	0.000151846
SPAC3G9.04	I	3176427	3177452	-	ssu72	gene	phosphoric ester hydrolase Ssu72 (predicted)	1025	NA	631.374	-0.127969	0.530409	434.261	-0.296585	0.33909	-0.291054	0.946193	-0.341646	0.264503
SPAC3G9.05	I	3173623	3176405	-	spa2	gene	cell polarity protein Spa2	2782	NA	2347.7	-0.122157	0.171225	1349.5	-0.233056	0.284543	-0.100685	0.999213	-0.495256	0.0118195
SPAC3G9.06	I	3171544	3173424	-	frs2	gene	cytoplasmic phenylalanine-tRNA ligase alpha subunit Frs2 (predicted)	1880	NA	6131.39	-0.139539	0.00782427	2807.57	-0.198867	0.354394	-0.0262856	0.999571	-0.528401	0.00458288
SPAC3G9.07c	I	3169678	3171512	+	hos2	gene	histone deacetylase (class I) Hos2	1834	NA	1105.25	0.0554834	0.797532	864.167	-0.0776053	0.796249	0.208536	0.961938	-0.147689	0.590956
SPAC3G9.08	I	3167894	3169409	-	png1	gene	ING family homolog Png1	1515	NA	512.282	0.0506204	0.875889	337.707	-0.144433	0.71725	-0.0247377	0.999571	0.313312	0.363567
SPAC3G9.09c	I	3166394	3167699	+	tif211	gene	translation initiation factor eIF2 alpha subunit	1305	NA	8228.87	-0.105641	0.0998761	1884.67	-0.165433	0.442285	0.0066215	0.999571	-1.13979	1.37991e-11
SPAC3G9.10c	I	3163136	3164354	+	rrp41	gene	exosomal 3'-to-5' phosphorolytic exoribonuclease Rrp41	1218	NA	739.048	-0.00444223	0.992934	1726.94	-0.492894	0.00443419	0.231852	0.893916	-0.41761	0.0285829
SPAC3G9.11c	I	3159753	3162245	+	SPAC3G9.11c	gene	pyruvate decarboxylase (predicted)	2492	NA	219.395	-0.210273	0.521486	3248.56	-1.38551	2.00769e-20	0.818016	0.00124807	2.13768	2.77358e-41
SPAC3G9.12	I	3152026	3157492	-	peg1	gene	CLASP family microtubule-associated protein	5466	NA	3215.12	0.0376645	0.800494	1909.61	-0.0504519	0.851385	-0.353891	0.573144	0.43988	0.0180942
SPAC3G9.13c	I	3150082	3156856	+	msw1	gene	mitochondrial tryptophan-tRNA ligase Msw1 (predicted)	6774	NA	1531.89	0.0493352	0.804094	978.864	0.33711	0.137954	-0.344343	0.733461	0.219071	0.389204
SPAC3G9.14	I	3146948	3150486	-	sak1	gene	transcriptional repressor Sak1	3538	NA	4115.66	0.0593296	0.593725	3493.77	-0.227509	0.273909	-0.137835	0.99556	-0.286016	0.162546
SPAC3G9.15c	I	3145867	3146559	+	fcf2	gene	rRNA processing protein Fcf2 (predicted)	692	NA	1634.01	-0.0208851	0.919627	2399.12	-0.239708	0.202435	0.262981	0.783908	-0.274484	0.148325
SPAC3G9.16c	I	3145214	3145728	+	bet5	gene	TRAPP complex subunit Bet5 (predicted)	514	NA	511.302	-0.0398264	0.903476	313.293	-0.267177	0.44985	-0.126955	0.999213	-0.379847	0.256099
SPAC3G9.17	I	3162319	3162854	-	new8	gene	holo-	535	NA	253.975	0.0815467	0.849795	128.487	-0.126803	0.841202	0.42497	NA	-0.0715892	0.912362
SPAC3H1.01c	I	1928771	1931267	-	orc3	gene	origin recognition complex subunit Orp3	2496	NA	1974.76	-0.0328575	0.850204	909.081	0.0291042	0.9341	-0.492495	0.390298	0.134034	0.63282
SPAC3H1.02c	I	1931489	1934952	-	SPAC3H1.02c	gene	metallopeptidase (predicted)	3463	NA	3907.86	-0.0542288	0.622662	2411.02	-0.0956694	0.693803	0.0181075	0.999571	-0.0375111	0.887335
SPAC3H1.03	I	1935015	1935958	+	mug151	gene	mouse transcriptional regulator HCNGP-like (predicted)	943	NA	506.885	0.00478657	0.992934	210.04	0.232522	0.612538	-0.369419	NA	0.4922	0.21279
SPAC3H1.04c	I	1935963	1938311	-	mdm31	gene	mitochondrial inner membrane protein Mdm31	2348	NA	1932.56	0.0415041	0.83127	1649.92	0.113149	0.641116	-0.00635045	0.999571	0.0874923	0.727842
SPAC3H1.05	I	1938279	1940537	+	SPAC3H1.05	gene	CAAX prenyl protease (predicted)	2258	NA	5352.37	0.0715563	0.489731	1626.9	-0.10828	0.652992	-0.0695008	0.999213	-0.332601	0.0949872
SPAC3H1.06c	I	1940432	1944540	-	SPAC3H1.06c	gene	transmembrane transporter (predicted)	4108	NA	17592.4	-0.0724092	0.241678	1556.72	-0.12176	0.636746	0.0506934	0.999213	-0.35187	0.101375
SPAC3H1.07	I	1944127	1945368	+	aru1	gene	arginase Aru1	1241	NA	5189.33	-0.124545	0.125154	5594.65	-0.365576	0.0315859	-0.0423611	0.999213	-0.477452	0.00562783
SPAC3H1.08c	I	1945393	1946312	-	SPAC3H1.08c	gene	mitochondrial calcium uniporter regulator (predicted)	919	NA	890.395	0.173398	0.212213	563.95	0.385106	0.15579	-0.128618	0.999213	0.31777	0.27
SPAC3H1.09c	I	1946557	1949256	-	avt3	gene	vacuolar amino acid transmembrane transporter Avt3	2699	NA	4121.77	-0.0280468	0.841149	1430.97	-0.175271	0.452868	-0.0701219	0.999213	-0.00346201	0.992076
SPAC3H1.10	I	1949244	1951508	+	pcs2	gene	phytochelatin synthetase	2264	NA	1145.55	0.00694537	0.985157	873.762	0.0272855	0.940485	-0.0332051	0.999571	0.0120895	0.97634
SPAC3H1.11	I	1957461	1961546	+	hsr1	gene	transcription factor Hsr1	4085	NA	6175.33	0.509245	1.65604e-13	7100.54	0.502759	0.00057416	-0.485571	0.106332	-0.0436636	0.852373
SPAC3H1.12c	I	1961293	1965706	-	snt2	gene	Lid2 complex subunit Snt2	4413	NA	2006.86	-0.00680397	0.981243	1691.86	-0.35273	0.0599969	0.0508369	0.999213	0.0669129	0.796014
SPAC3H1.13	I	1965083	1966458	+	ppk13	gene	serine/threonine protein kinase Ppk13 (predicted)	1375	NA	943.532	0.0941887	0.586969	654.589	0.0143118	0.969988	-0.132471	0.999213	0.105814	0.734058
SPAC3H1.14	I	1966787	1967969	+	gid401	gene	GID complex subunit Gid4a (predicted)	1182	NA	625.638	0.150778	0.412756	191.544	0.106716	0.846056	-0.36677	NA	0.520106	0.20911
SPAC3H5.04	I	3436000	3438166	-	aar2	gene	U5 snRNP-associated protein Aar2 (predicted)	2166	NA	1483.61	0.0473586	0.801626	759.748	0.424363	0.07602	-0.0244417	0.999571	0.481179	0.0466792
SPAC3H5.05c	I	3436186	3436825	+	rps1401	gene	40S ribosomal protein S14 (predicted)	639	NA	8302	-0.396663	4.65646e-21	1522.59	-0.0637142	0.83599	-0.732479	0.0433373	-1.0166	5.60191e-07
SPAC3H5.06c	I	3430961	3436241	+	pol1	gene	DNA polymerase alpha catalytic subunit	5280	NA	3095.61	0.0431548	0.765462	2567.08	-0.319132	0.101341	0.312102	0.70979	-0.591442	0.00137527
SPAC3H5.07	I	3429415	3430813	-	rpl702	gene	60S ribosomal protein L7	1398	NA	13652.7	-0.608567	1.10587e-58	2888.54	-0.424867	0.0122827	0.0368693	0.999213	-0.534262	0.00222022
SPAC3H5.08c	I	3425873	3429364	+	SPAC3H5.08c	gene	WD repeat protein human WDR44 family	3491	NA	2278.01	-0.100879	0.375457	2504.84	-0.291475	0.105644	0.100704	0.999213	0.0238984	0.928114
SPAC3H5.09c	I	3416544	3425062	+	SPAC3H5.09c	gene	conserved eukaryotic mitochondrial protein (predicted)	8518	NA	6470.68	-0.0707847	0.383921	3398.94	-0.434827	0.00798923	0.0636016	0.999213	0.202152	0.307318
SPAC3H5.10	I	3415408	3416099	-	rpl3202	gene	60S ribosomal protein L32 (predicted)	691	NA	12932.4	-0.439497	2.03562e-26	5335.41	-0.772863	4.74176e-08	0.357341	0.477697	-1.26927	1.36892e-16
SPAC3H5.11	I	3412269	3414736	-	SPAC3H5.11	gene	NAD/NADH kinase (predicted)	2467	NA	1040.11	0.0299897	0.904639	796.601	0.196926	0.464166	0.103223	0.999213	0.0511671	0.87326
SPAC3H5.12c	I	3410909	3411881	+	rpl501	gene	60S ribosomal protein L5 (predicted)	972	NA	27596.5	-0.716603	9.51502e-59	6645.19	-0.618606	2.48397e-05	0.170477	0.955382	-0.842854	9.53895e-08
SPAC3H5.13	I	3412527	3413053	+	new4	gene	conserved eukaryotic protein	526	NA	377.065	0.162407	0.525915	356.603	-0.120681	0.758139	0.0386773	0.999571	-0.423575	0.187839
SPAC3H8.02	I	588543	590751	+	csr102	gene	sec14 cytosolic factor family phosphatidylinositol transmembrane transporter (predicted)	2208	NA	4892.18	0.0159193	0.907277	1601.59	-0.244752	0.242708	-0.0755096	0.999213	-0.810768	8.62158e-06
SPAC3H8.03	I	590691	592152	+	img2	gene	mitochondrial ribosomal protein subunit Mrpl49/Img2 (predicted)	1461	NA	1060.53	0.0943329	0.570638	306.387	0.0564232	0.902298	-0.413392	0.859499	-0.260656	0.493984
SPAC3H8.04	I	592226	593906	+	SPAC3H8.04	gene	possible chromosome segregation protein (predicted)	1680	NA	1600.81	0.110274	0.358073	688.837	-0.087209	0.812823	0.341628	0.855031	0.69255	0.00680981
SPAC3H8.05c	I	593901	597586	-	mms1	gene	E3 ubiquitin ligase complex subunit Mms1 (predicted)	3685	NA	3426.88	0.00210593	0.992934	1691.31	-0.00826408	0.982616	-0.216654	0.946193	0.0565986	0.849222
SPAC3H8.06	I	598473	600805	+	aur1	gene	inositol phosphorylceramide synthase Aur1 (predicted)	2332	NA	3937.53	0.105448	0.275059	1133.22	-0.141486	0.627321	-0.10621	0.999213	-0.121718	0.684808
SPAC3H8.07c	I	600826	601749	-	pac10	gene	prefoldin subunit 3 Pac10 (predicted)	923	NA	1147.17	0.00505244	0.991551	591.492	-0.295843	0.257456	-0.27807	0.919035	-0.937149	4.35539e-05
SPAC3H8.08c	I	601848	603993	-	SPAC3H8.08c	gene	transcription factor (predicted)	2145	NA	1179.38	0.0862037	0.584714	486.869	0.0937991	0.797648	-0.0147306	0.999571	0.0436699	0.911282
SPAC3H8.09c	I	604312	607742	-	nab3	gene	poly(A) binding protein Nab3 (predicted)	3430	NA	523.484	0.0799486	0.776166	1215.25	0.272653	0.281473	-0.00166615	0.999571	1.78904	7.2056e-20
SPAC3H8.10	I	608893	610703	+	spo20	gene	sec14 cytosolic factor family Sec14	1810	NA	7413.03	0.0655716	0.387799	2159.22	-0.166658	0.438931	-0.0233149	0.999571	-0.3615	0.0575007
SPAC458.02c	I	4732068	4733951	-	SPAC458.02c	gene	mRNP complex (predicted)	1883	NA	10615.8	-0.119416	0.0298276	5032.54	-0.274606	0.0955296	-0.0363343	0.999213	-0.7702	2.89461e-07
SPAC458.03	I	4734087	4737598	+	tel2	gene	Tel2/Rad-5/Clk-2 family protein Tel2	3511	NA	1841.11	-0.00598929	0.985157	783.995	-0.139145	0.628715	-0.00438583	0.999571	0.367991	0.124063
SPAC458.04c	I	4737481	4738962	-	dli1	gene	meiotic dynein intermediate light chain Dli1/Dil1	1481	NA	187.408	0.21819	0.573691	1199.34	0.126906	0.666549	0.394117	0.632214	1.44838	4.10318e-13
SPAC458.05	I	4740188	4742814	+	pik3	gene	phosphatidylinositol 3-kinase Pik3	2626	NA	1801.78	-0.010084	0.964981	1047.15	-0.0998874	0.721406	0.13067	0.999213	0.321467	0.157217
SPAC458.06	I	4742809	4744346	+	atg1803	gene	WD repeat protein involved in autophagy Atg18c	1537	NA	498.057	0.171343	0.393602	470.326	0.279985	0.367798	-0.0488343	0.999571	0.41323	0.153841
SPAC458.07	I	4744528	4746206	+	tfa1	gene	transcription factor TFIIE alpha subunit TFIIEA Tfa1	1678	NA	1147.18	-0.0459286	0.82452	754.074	0.171886	0.549104	-0.159723	0.99556	0.286325	0.269866
SPAC4A8.02c	I	2538103	2540785	-	SPAC4A8.02c	gene	conserved protein UPF0047 family	2682	NA	3108.26	0.127622	0.0873125	1283.99	-0.108532	0.695463	0.171224	0.984945	0.196275	0.431372
SPAC4A8.03c	I	2540745	2543232	-	ptc4	gene	protein phosphatase 2C Ptc4	2487	NA	1689.28	0.0278041	0.880728	1204.5	-0.17271	0.497025	0.160319	0.993171	0.178309	0.484158
SPAC4A8.04	I	2544815	2546981	+	isp6	gene	vacuolar serine protease Isp6	2166	NA	18737.3	-0.108684	0.0656246	9089.93	0.3212	0.0583492	-0.329293	0.560414	1.59187	2.72958e-26
SPAC4A8.05c	I	2547260	2553696	-	myp2	gene	myosin II heavy chain Myo3	6436	NA	5602.05	0.0077269	0.962236	3145.26	-0.499963	0.0028735	0.120973	0.99556	-0.337125	0.0781902
SPAC4A8.06c	I	2553801	2555939	-	SPAC4A8.06c	gene	esterase/lipase (predicted)	2138	NA	2964.59	-0.0336764	0.817384	1578.18	-0.311669	0.112819	-0.101561	0.999213	-0.454139	0.017794
SPAC4A8.07c	I	2556600	2558444	-	lcb4	gene	sphingoid long chain base kinase (predicted)	1844	NA	2671.6	0.0354225	0.837354	626.43	-0.107558	0.753143	0.0482039	0.999571	-0.471539	0.0794377
SPAC4A8.08c	I	2558454	2561989	-	vrs2	gene	mitochondrial valine-tRNA ligase Vrs2/Vas2	3535	NA	2872.87	-0.0773472	0.447342	782.291	-0.0976462	0.742523	-0.0753857	0.999213	-0.00737621	0.984737
SPAC4A8.09c	I	2562477	2564277	-	cwf21	gene	complexed with Cdc5 protein Cwf21	1800	NA	1208.88	0.113776	0.402229	1396.18	0.0311984	0.924379	0.0573393	0.999213	0.27522	0.237483
SPAC4A8.10	I	2563655	2566870	+	rog1	gene	acylglycerol lipase (predicted)	3215	NA	1657.54	0.0491712	0.781472	1482.22	-0.0836823	0.748733	-0.0708934	0.999213	0.675473	0.000255015
SPAC4A8.11c	I	2566866	2572625	-	fas2	gene	fatty acid synthase alpha subunit Lsd1	5759	NA	59970	-0.123212	0.0390741	25135	-0.375358	0.0119326	-0.514659	0.0530717	-1.1785	8.35464e-17
SPAC4A8.12c	I	2573160	2574641	-	sds22	gene	protein phosphatase regulatory subunit Sds22	1481	NA	2320.8	0.0619876	0.65544	675.552	0.262151	0.329916	-0.143643	0.999213	0.18532	0.524537
SPAC4A8.13c	I	2574746	2575956	-	pts1	gene	20S proteasome complex subunit beta 5	1210	NA	4548.26	0.0649608	0.56484	1150.49	0.109401	0.706534	-0.323184	0.811586	-1.22636	3.63531e-09
SPAC4A8.14	I	2576259	2577995	+	SPAC4A8.14	gene	ribose-phosphate pyrophosphokinase (predicted)	1736	NA	4098.91	-0.084031	0.335324	1033.7	-0.277786	0.21429	-0.168635	0.987964	-0.311973	0.167425
SPAC4A8.15c	I	2578956	2579514	-	cdc3	gene	profilin	558	NA	9450.7	-0.0840977	0.245626	977.256	-0.430666	0.108293	-0.122119	0.999213	-0.708491	0.00607704
SPAC4A8.16c	I	2580100	2583046	-	tif33	gene	translation initiation factor eIF3c	2946	NA	28722.5	-0.125967	0.00301949	15001.9	-0.442754	0.00320208	0.129839	0.990426	-0.966567	1.02873e-10
SPAC4C5.01	I	1192210	1193756	+	SPAC4C5.01	gene	pseudouridine-5'-phosphatase (predicted)	1546	NA	1127.52	-0.135799	0.278254	664.011	-0.500785	0.0545836	0.0885387	0.999213	0.00695038	0.987339
SPAC4C5.02c	I	1192702	1195167	-	ryh1	gene	GTPase Ryh1	2465	NA	2706.42	0.0279075	0.874419	1966.44	-0.0895682	0.734717	0.0865112	0.999213	-0.229788	0.315659
SPAC4C5.03	I	1196723	1198284	+	SPAC4C5.03	gene	CTNS domain protein (SMART)	1561	NA	2519.87	0.0434525	0.762107	774.248	0.123536	0.685513	-0.055181	0.999213	0.00131434	0.997753
SPAC4C5.04	I	1198224	1199733	+	rad31	gene	SUMO activating enzyme E1-type Rad31	1509	NA	842.11	0.0163925	0.955636	542.894	-0.109102	0.750621	-0.340175	0.859499	-0.367065	0.19264
SPAC4D7.01c	I	5346202	5351897	-	sec71	gene	Sec7 domain protein ARF GEF (predicted)	5695	NA	6783.84	-0.0472213	0.601596	3809.88	-0.247932	0.160282	0.134106	0.987964	0.058627	0.801566
SPAC4D7.02c	I	5352099	5353742	-	pgc1	gene	phosphatidylglycerol phospholipase C Pgc1 (predicted)	1643	NA	2715.84	0.155065	0.094493	907.613	0.536005	0.0132361	-0.32255	0.793543	1.11848	5.101e-08
SPAC4D7.03	I	5354801	5357385	+	pop2	gene	F-box/WD repeat protein Pop2	2584	NA	1248.68	0.043182	0.822626	1281.72	-0.0628185	0.841202	-0.261743	0.902408	0.312853	0.190101
SPAC4D7.04c	I	5357357	5358837	-	rer2	gene	cis-prenyltransferase	1480	NA	1827.1	0.0641486	0.677712	775.765	0.177042	0.515937	-0.252905	0.934558	-0.520327	0.0245003
SPAC4D7.05	I	5358881	5360504	+	sum1	gene	translation initiation factor eIF3i	1623	NA	10469.4	-0.0523398	0.520101	5035.94	-0.259325	0.17709	0.132262	0.99556	-0.789898	3.78304e-06
SPAC4D7.06c	I	5360356	5361666	-	met8	gene	siroheme synthase Met8 (predicted)	1310	NA	1108.03	-0.0354547	0.875889	1032.14	-0.52501	0.0114436	0.126526	0.999213	-0.929996	7.03262e-06
SPAC4D7.07c	I	5361612	5364085	-	csi2	gene	mitotic chromosome segregation protein Csi2	2473	NA	2047.13	0.0437964	0.809156	1285.78	0.0366544	0.914807	-0.162379	0.99556	-0.118635	0.687034
SPAC4D7.08c	I	5363988	5366539	-	ade4	gene	amidophosphoribosyltransferase Ade4	2551	NA	7236.65	-0.179778	0.000329836	3310.02	-0.42286	0.00797307	-0.106327	0.999213	-0.720216	6.64328e-06
SPAC4D7.09	I	5367360	5369378	+	tif223	gene	translation initiation factor eIF2B gamma subunit (predicted)	2018	NA	2914.01	-0.109312	0.190016	1064.81	-0.134567	0.604452	0.0861852	0.999213	-0.264832	0.249906
SPAC4D7.10c	I	5369400	5371874	-	spt20	gene	SAGA complex subunit Spt20	2474	NA	1325.86	0.050425	0.797019	1372.33	-0.268646	0.203833	-0.0121633	0.999571	0.385032	0.0577931
SPAC4D7.11	I	5372018	5373807	+	dsc4	gene	Golgi Dsc E3 ligase complex subunit Dsc3	1789	NA	1064.58	0.000110413	0.999888	1215.01	-0.179448	0.452345	-0.134152	0.99556	0.157152	0.523122
SPAC4D7.12c	I	5373996	5375153	-	fet5	gene	ATP binding protein Fet5 (predicted)	1157	NA	853.513	0.0489101	0.846174	1557.04	-0.0186522	0.950126	0.194399	0.948783	-0.225301	0.294822
SPAC4D7.13	I	5375546	5377762	+	usp104	gene	U1 snRNP-associated protein Usp104	2216	NA	4579.88	-0.0772508	0.35038	2645.31	-0.211247	0.265661	-0.111881	0.998963	-0.412773	0.0178139
SPAC4D7.14	I	5373191	5373636	-	new13	gene	conserved fungal protein of unknown function	445	NA	369.434	0.0573686	0.876323	935.3	0.0256521	0.939463	0.143924	0.99556	-0.718189	0.00049052
SPAC4D7.15	I	5353938	5354219	-	new12	gene	Schizosaccharomyces specific protein New12	281	NA	77.1816	-0.125139	0.876419	51.9336	-0.145285	0.888713	0.012373	NA	0.0037883	0.997753
SPAC4F10.02	I	4832879	4834570	+	aap1	gene	aspartyl metalloaminopeptidase Aap1	1691	NA	2973.39	0.0581176	0.632899	1079.44	0.180572	0.466808	-0.401839	0.56647	0.11082	0.68279
SPAC4F10.03c	I	4834655	4836105	-	trm7	gene	tRNA 2'-O-ribose methyltransferase Trm7 (predicted)	1450	NA	1110.1	-0.100476	0.504896	988.573	-0.287534	0.193835	-0.038813	0.999571	-0.431424	0.0443839
SPAC4F10.04	I	4836136	4837590	+	ypa1	gene	protein phosphatase type 2A regulator PTPA family Ypa1	1454	NA	880.281	0.0076108	0.985157	596.593	-0.175672	0.563432	0.246904	0.952068	0.138811	0.656341
SPAC4F10.05c	I	4837605	4838626	-	lip2	gene	mitochondrial lipoate-protein ligase Lip2	1021	NA	430.848	0.0543494	0.874329	187.604	-0.245322	0.605577	0.398848	NA	-0.147032	0.77168
SPAC4F10.06	I	4838959	4840514	+	bud22	gene	ribosome small subunit biogenesis protein BUD22 family (predicted)	1555	NA	1591.52	0.0519872	0.800081	913.528	-0.0352268	0.913327	-0.135099	0.999213	-0.251184	0.300648
SPAC4F10.07c	I	4840485	4843723	-	atg13	gene	autophagy associated protein kinase regulatory subunit Atg13	3238	NA	1824.06	0.0978196	0.42606	2635.36	-0.0929094	0.705283	0.220924	0.902983	0.803919	3.61661e-06
SPAC4F10.08	I	4843779	4846395	+	mug126	gene	Schizosaccharomyces pombe specific protein	2616	NA	138.614	0.137481	0.798318	411.724	0.153773	0.712326	0.263405	0.978848	1.16757	5.43288e-05
SPAC4F10.09c	I	4846619	4849543	-	noc1	gene	ribosome biogenesis protein Noc1 (predicted)	2924	NA	4249.66	-0.065561	0.509757	2383.12	-0.10762	0.648253	0.123855	0.99556	-0.643301	0.00028584
SPAC4F10.10c	I	4849746	4851840	-	mnn9	gene	mannosyltransferase complex subunit Anp family Mnn9 (predicted)	2094	NA	5375.53	0.0734636	0.341527	3362.87	-0.271367	0.127279	-0.187175	0.939469	-0.918442	7.05071e-09
SPAC4F10.11	I	4852998	4855199	+	spn1	gene	mitotic septin Spn1	2201	NA	3160.98	-0.0280439	0.849945	2078.89	-0.0234679	0.938503	-0.0678917	0.999213	-0.0753333	0.769366
SPAC4F10.12	I	4855376	4856606	+	fta1	gene	CENP-L homolog Fta1	1230	NA	729.688	0.00393353	0.992934	388.989	0.267687	0.462046	-0.363585	0.902408	0.396817	0.240419
SPAC4F10.13c	I	4856730	4860090	-	mpd2	gene	GYF domain protein	3360	NA	5449.14	-0.0459691	0.655114	2981	-0.469739	0.00554667	0.0412155	0.999213	-0.450837	0.0135792
SPAC4F10.14c	I	4860536	4861319	-	btf3	gene	nascent polypeptide-associated complex beta subunit	783	NA	15471.9	-0.419827	1.83011e-22	5480.98	-0.650128	9.40225e-05	-0.235096	0.893916	-1.12628	1.1405e-10
SPAC4F10.15c	I	4861253	4863516	-	wsp1	gene	WASp homolog	2263	NA	1058.84	-0.0297979	0.919627	3361.69	-0.470762	0.00386134	0.160847	0.975395	-0.671706	6.60222e-05
SPAC4F10.16c	I	4863739	4869888	-	SPAC4F10.16c	gene	P-type ATPase (predicted)	6149	NA	2919.25	-0.0145167	0.938532	3356.27	-0.0825552	0.7136	0.146386	0.978848	0.647373	5.63608e-05
SPAC4F10.17	I	4868326	4869283	+	SPAC4F10.17	gene	conserved fungal protein	957	NA	85.5358	0.736318	0.0872611	996.175	0.413907	0.266286	2.2813	4.25407e-11	2.29544	1.50224e-17
SPAC4F10.18	I	4870284	4872026	+	nup37	gene	WD repeat protein nucleoporin Nup37	1742	NA	1588.33	-0.0487108	0.773771	733.618	0.033251	0.929826	-0.11236	0.999213	-0.373785	0.151736
SPAC4F10.19c	I	4871939	4873024	-	hit1	gene	zf-HIT family C/D snoRNP assembly protein Hit1 (predicted)	1085	NA	358.347	0.110833	0.719231	330.955	-0.29144	0.415315	0.15089	0.999213	0.272525	0.447208
SPAC4F10.20	I	4874165	4875051	+	grx1	gene	glutaredoxin Grx1	886	NA	8492.88	0.205864	2.81276e-06	1445.77	0.318416	0.171197	-0.18335	0.980056	0.259574	0.299037
SPAC4F10.22	I	4878241	4878453	+	cmc4	gene	mitochondrial intermembrane space protein involved in respiratory growth Cmc4	212	NA	258.549	0.0209451	0.970806	198.722	0.724426	0.0538196	-0.0329116	NA	0.0573309	0.920191
SPAC4F8.01	I	2674837	2676012	-	did4	gene	ESCRT III complex subunit Did4	1175	NA	1641.54	0.0028072	0.992934	2977.92	0.0742168	0.745337	0.0812668	0.999213	-0.167863	0.409054
SPAC4F8.02c	I	2673637	2674938	+	mrpl40	gene	mitochondrial ribosomal protein subunit L40 (predicted)	1301	NA	1511.52	0.0232334	0.91203	705.962	-0.083731	0.790016	-0.105861	0.999213	-0.417622	0.086756
SPAC4F8.03	I	2671901	2673213	-	sdo1	gene	SBDS family ribosome maturation protein Sdo1 (predicted)	1312	NA	1640.27	-0.0548625	0.769832	604.975	-0.369011	0.152514	0.159631	0.998545	-0.377973	0.154915
SPAC4F8.04	I	2670293	2671587	-	SPAC4F8.04	gene	Brix domain protein Rpf1 (predicted)	1294	NA	1111.29	-0.123807	0.349528	1321.41	-0.31515	0.129508	0.0446809	0.999213	-0.384564	0.064925
SPAC4F8.05c	I	2669647	2670368	+	mrpl28	gene	mitochondrial ribosomal protein subunit L28 (predicted)	721	NA	1077.9	0.101264	0.510315	440.706	0.0941668	0.799938	0.00542073	0.999571	-0.516236	0.0714202
SPAC4F8.06	I	2668081	2669009	-	mrps12	gene	mitochondrial ribosomal protein subunit MrpS12 (predicted)	928	NA	1006.4	0.0116609	0.966845	978.005	0.0194384	0.953001	-0.0429775	0.999213	-0.160394	0.537442
SPAC4F8.07c	I	2664345	2667395	+	hxk2	gene	hexokinase 2	3050	NA	28132.5	-0.0789432	0.111178	5511.45	-0.478678	0.431697	-0.130938	0.999213	-1.08367	0.043084
SPAC4F8.08	I	2662988	2665035	-	mug114	gene	Schizosaccharomyces pombe specific protein Mug114	2047	NA	30.385	0.203874	0.879035	129.737	0.315381	0.580482	-0.05135	NA	0.265211	0.647905
SPAC4F8.10c	I	2661646	2662535	+	stg1	gene	SM22/transgelin-like actin modulating protein Stg1	889	NA	1140.37	-0.0542221	0.781472	872.13	-0.116577	0.700845	-0.0627862	0.999213	0.387826	0.109924
SPAC4F8.11	I	2655806	2661104	-	sea2	gene	SEA complex subunit human WDR24 family Sea2 (predicted)	5298	NA	2044	0.0883254	0.478671	1224.02	0.346653	0.096481	-0.0945115	0.999213	0.464519	0.0232511
SPAC4F8.12c	I	2650688	2658024	+	spp42	gene	U5 snRNP complex subunit Spp42	7336	NA	16060.9	-0.0876528	0.117291	7013.83	-0.352307	0.0223995	0.302296	0.586579	-0.251828	0.143368
SPAC4F8.13c	I	2645380	2650427	+	rng2	gene	IQGAP	5047	NA	6179.4	-0.0868299	0.198406	3373.7	-0.390332	0.0150766	0.00686728	0.999571	-0.093972	0.664757
SPAC4F8.14c	I	2643512	2645254	+	hcs1	gene	3-hydroxy-3-methylglutaryl-CoA synthase	1742	NA	10161.7	-0.208213	5.49366e-05	5594.72	-0.535259	0.000932442	-0.25957	0.80649	-0.899855	7.17843e-08
SPAC4F8.15	I	2639593	2642347	-	itr1	gene	myo-inositol transmembrane transporter Itr1	2754	NA	2858.34	0.220414	0.00029129	1220.32	0.17174	0.514136	-0.242812	0.933757	-0.119917	0.670721
SPAC4G8.02c	I	756479	757153	-	sss1	gene	translocon gamma subunit Sss1 (predicted)	674	NA	3171.02	-0.0300366	0.846174	524.613	0.501449	0.0426384	-0.377856	0.789476	-0.722626	0.0043972
SPAC4G8.03c	I	757915	762714	-	SPAC4G8.03c	gene	RNA-binding protein (predicted)	4799	NA	661.392	0.449806	2.08835e-05	923.71	0.166694	0.54173	-0.60255	0.178425	0.337478	0.15681
SPAC4G8.04	I	767446	770246	+	SPAC4G8.04	gene	GTPase activating protein (predicted)	2800	NA	2514.85	0.0948152	0.314256	1483.39	0.249387	0.272015	-0.0539865	0.999213	0.55376	0.0061217
SPAC4G8.05	I	770502	772666	+	ppk14	gene	serine/threonine protein kinase Ppk14 (predicted)	2164	NA	2126.26	0.0380008	0.809156	1229.15	-0.145227	0.558415	0.0412885	0.999213	-0.04905	0.861815
SPAC4G8.06c	I	772650	774027	-	trm12	gene	tRNA methyltransferase Trm12 (predicted)	1377	NA	2066.13	-0.0763093	0.538741	689.646	-0.0873332	0.786807	0.0655125	0.999213	-0.203321	0.478637
SPAC4G8.07c	I	774000	776062	-	SPAC4G8.07c	gene	tRNA (m5U54) methyltransferase Trm2 (predicted)	2062	NA	1541.38	-0.0818003	0.560828	879.724	-0.239755	0.329657	0.246093	0.921104	-0.250357	0.311935
SPAC4G8.08	I	777177	778498	+	SPAC4G8.08	gene	mitochondrial iron ion transmembrane transporter (predicted)	1321	NA	998.868	-0.0580441	0.781472	741.537	-0.11137	0.72965	0.0994471	0.999213	0.239674	0.40192
SPAC4G8.09	I	778431	781324	+	SPAC4G8.09	gene	mitochondrial leucine-tRNA ligase (predicted)	2893	NA	2327.74	0.0899192	0.408524	913.635	-0.0457586	0.886695	0.0612733	0.999213	-0.478285	0.0304555
SPAC4G8.10	I	781348	783419	+	gos1	gene	SNARE Gos1 (predicted)	2071	NA	1105.9	0.150345	0.36279	459.312	0.182778	0.591119	0.283051	0.946193	0.0594742	0.876805
SPAC4G8.11c	I	781347	783634	-	atp10	gene	mitochondrial F1-F0 ATPase assembly protein (predicted)	2287	NA	359.74	-0.00360577	0.993506	188.014	0.0298034	0.961613	0.099904	NA	0.155028	0.766478
SPAC4G8.12c	I	783822	786724	-	SPAC4G8.12c	gene	alpha-12-mannosyltransferase (predicted)	2902	NA	1213.13	0.0113224	0.965662	602.344	-0.404072	0.102782	0.491142	0.497528	-0.383866	0.136701
SPAC4G8.13c	I	786778	790219	-	prz1	gene	calcineurin responsive transcription factor Prz1	3441	NA	2708.42	0.182584	0.026907	1946.78	-0.0529314	0.844554	-0.0638044	0.999213	0.134624	0.56508
SPAC4G9.02	I	2254437	2255856	+	rnh201	gene	ribonuclease H2 complex subunit Rnh201 (predicted)	1419	NA	962.949	0.0184069	0.951557	285.689	-0.0188557	0.970473	-0.141875	0.999213	-0.0404604	0.934724
SPAC4G9.03	I	2255837	2256730	+	adk1	gene	adenylate kinase Adk1	893	NA	6868.44	-0.196963	9.14589e-05	1821.16	-0.259721	0.226257	-0.356054	0.642047	-1.15495	3.3216e-10
SPAC4G9.04c	I	2255677	2259196	-	pcf11	gene	cleavage and polyadenylation specificity factor (predicted)	3519	NA	2858.7	0.0601024	0.622444	2261.43	0.243601	0.213103	0.0544667	0.999213	-0.0638411	0.801566
SPAC4G9.05	I	2259353	2262602	+	mpf1	gene	meiotic PUF family protein 1 (predicted)	3249	NA	315.84	0.0690797	0.877314	182.205	0.309593	0.518019	-0.168769	NA	0.428661	0.339759
SPAC4G9.06c	I	2259604	2262510	-	chz1	gene	histone chaperone Chz1 (predicted)	2906	NA	3602.9	0.0572211	0.626233	1363.99	-0.0593798	0.838518	-0.336162	0.70979	-0.344536	0.114352
SPAC4G9.07	I	2262789	2265404	+	mug133	gene	S. pombe specific UPF0300 family protein 2	2615	NA	95.9691	-0.0772109	0.919627	280.718	0.655471	0.0455271	-0.734026	0.364474	0.894824	0.00509195
SPAC4G9.08c	I	2265987	2269606	-	rpc2	gene	DNA-directed RNA polymerase III complex subunit Rpc2	3619	NA	4124.85	-0.0420254	0.761733	2226.89	-0.195672	0.333154	0.0663159	0.999213	-0.0783691	0.742735
SPAC4G9.09c	I	2269908	2272911	-	arg11	gene	N-acetyl-gamma-glutamyl-phosphate reductase/acetylglutamate kinase	3003	NA	12898.5	-0.125	0.00764376	6448.08	-0.078166	0.706958	-0.200808	0.886187	-0.0277328	0.904452
SPAC4G9.10	I	2273765	2275516	+	arg3	gene	ornithine carbamoyltransferase Arg3	1751	NA	2889.32	-0.145323	0.116268	3075.71	-0.110333	0.611132	0.00139709	0.999571	0.647923	6.62974e-05
SPAC4G9.11c	I	2275503	2276260	-	cmb1	gene	cytosine-mismatch binding protein 1	757	NA	1846.49	0.0650691	0.65842	1862.25	0.302106	0.15803	0.314067	0.746534	0.221264	0.34661
SPAC4G9.12	I	2276859	2278109	+	idn1	gene	gluconokinase	1250	NA	3104.76	0.10323	0.213594	1484.57	0.131629	0.650656	0.0864571	0.999213	-0.101463	0.738335
SPAC4G9.13c	I	2276891	2279439	-	vps26	gene	retromer complex subunit Vps26	2548	NA	1373.27	0.0890562	0.570401	1137.51	0.139643	0.583793	0.208525	0.949207	-0.174698	0.479804
SPAC4G9.14	I	2280203	2281847	+	sym1	gene	mitochondrial Mpv17/PMP22 family protein 2 (predicted)	1644	NA	1133.2	-0.0608591	0.750741	1016.86	-0.0954107	0.734886	0.206504	0.959105	-0.315965	0.17563
SPAC4G9.15	I	2282196	2283537	+	ifa38	gene	ketoreductase involved in fatty acid elongation (predicted)	1341	NA	3855.13	-0.0019217	0.992984	2028.71	-0.0597168	0.815938	-0.0742109	0.999213	-0.41415	0.0270755
SPAC4G9.16c	I	2283474	2284257	-	rpl901	gene	60S ribosomal protein L9	783	NA	24854.1	-0.403414	2.42042e-26	8941.76	-0.477249	0.000694966	0.0330922	0.999213	-1.01417	1.3379e-12
SPAC4G9.17c	I	2284482	2286132	-	mrp5	gene	mitochondrial ribosomal protein subunit S5 (predicted)	1650	NA	1796.75	0.0675171	0.65544	492.691	0.0630625	0.873838	0.0178558	0.999571	-0.338002	0.266296
SPAC4G9.19	I	2287135	2288483	+	SPAC4G9.19	gene	DNAJ domain protein DNAJB family (predicted)	1348	NA	511.65	0.0483163	0.887015	644.191	0.110112	0.745163	0.195098	0.990993	0.240729	0.421266
SPAC4G9.20c	I	2288356	2290170	-	SPAC4G9.20c	gene	mitochondrial carrier with solute carrier repeats organic acid transmembrane transporter (predicted)	1814	NA	3972.52	0.00379414	0.989333	2750.83	-0.388752	0.0284057	0.596805	0.0518984	-0.296265	0.1289
SPAC4G9.22	I	2291666	2292778	+	SPAC4G9.22	gene	conserved fungal protein	1112	NA	4850.96	0.128093	0.105202	3942.32	0.334328	0.0830337	0.590178	0.0725721	0.766012	1.65889e-05
SPAC4H3.01	I	3821682	3824461	+	SPAC4H3.01	gene	DNAJ domain protein Caj1/Djp1 type (predicted)	2779	NA	3903.49	0.0785063	0.393293	2173.87	0.0356644	0.898664	-0.215298	0.918289	0.136772	0.560344
SPAC4H3.02c	I	3824390	3825972	-	swc3	gene	Swr1 complex subunit Swc3	1582	NA	672.99	0.102761	0.640308	932.571	0.333792	0.142163	-0.272553	0.881676	0.562856	0.0084497
SPAC4H3.03c	I	3826456	3829377	-	SPAC4H3.03c	gene	glucan 14-alpha-glucosidase (predicted)	2921	NA	444.687	0.628549	0.287877	936.164	0.522986	0.0343216	0.336076	0.809651	1.93361	1.14771e-19
SPAC4H3.04c	I	3830805	3832278	-	SPAC4H3.04c	gene	UPF0103 family	1473	NA	389.521	0.149855	0.579441	319.923	0.131865	0.765866	0.0678263	0.999213	1.36192	3.41126e-06
SPAC4H3.05	I	3832332	3835740	+	srs2	gene	ATP-dependent DNA helicase UvrD subfamily	3408	NA	1240.77	0.0260269	0.906944	681.46	0.179425	0.558786	-0.121513	0.999213	0.692604	0.0039289
SPAC4H3.06	I	3837306	3839626	+	SPAC4H3.06	gene	human C19orf60 homolog	2320	NA	735.988	0.130868	0.50375	436.9	-0.141533	0.685724	-0.0931926	0.999213	-0.243398	0.446679
SPAC4H3.07c	I	3838660	3839443	-	rdl2	gene	mitochondrial thiosulfate sulfurtransferase Rdl2 (predicted)	783	NA	2099.2	-0.0691439	0.592243	941.558	-0.0348683	0.918021	0.173824	0.990426	0.235266	0.360986
SPAC4H3.08	I	3841498	3843136	+	SPAC4H3.08	gene	3-hydroxyacyl-CoA dehydrogenase (predicted)	1638	NA	617.404	1.91861	3.28765e-62	33793.2	2.28259	2.1999e-36	-0.00851834	0.999571	6.63779	3.81165e-271
SPAC4H3.09	I	3843366	3844124	+	SPAC4H3.09	gene	mitochondrial type II fatty acid synthase component (predicted)	758	NA	2097.24	-0.0497068	0.749794	694.555	0.251662	0.37612	-0.397144	0.723639	0.117742	0.718152
SPAC4H3.10c	I	3844743	3846645	-	pyk1	gene	pyruvate kinase	1902	NA	128242	-0.185401	0.000419599	74485.8	-0.23879	0.642578	-0.255216	0.999213	-1.38513	0.000359335
SPAC4H3.11c	I	3847958	3850921	-	ppc89	gene	spindle pole body protein Ppc89	2963	NA	2205.62	-0.0325179	0.850204	2854.65	-0.481351	0.00206372	0.243598	0.813307	-0.17858	0.369713
SPAC4H3.12c	I	3851646	3852219	-	SPAC4H3.12c	gene	dubious	573	NA	8.13238	-0.681678	0.77485	94.6787	1.17822	0.0209295	-0.00102084	NA	-0.339677	0.627751
SPAC4H3.13	I	3852887	3853574	+	pcc1	gene	EKC/KEOPS complex subunit Pcc1 (predicted)	687	NA	688.873	0.183008	0.241575	235.102	0.311751	0.464787	-0.382433	NA	0.0621985	0.905035
SPAC4H3.14c	I	3853571	3854963	-	rng8	gene	contractile ring myosin V regulator Rng8	1392	NA	974.541	-0.0409711	0.858704	593.22	-0.155098	0.617588	0.177157	0.99556	-0.0446549	0.900417
SPAC4H3.16	I	3833487	3836171	-	SPAC4H3.16	gene	Schizosaccharomyces specific protein	2684	NA	1276.01	-0.0111679	0.965662	635.352	-0.458965	0.0509329	0.0801408	0.999213	-0.0563228	0.864825
SPAC4H3.17	I	3822105	3822365	-	SPAC4H3.17	gene	dubious	260	NA	25.1316	1.09	0.120754	110.289	0.831597	0.155274	-1.19017	NA	2.29498	2.17558e-06
SPAC513.01c	I	2907643	2910274	-	eft201	gene	translation elongation factor 2 (EF-2) Eft2A	2631	NA	24856.2	-0.227445	9.60331e-07	5798.59	-0.448514	0.00453437	-0.0181519	0.999571	-0.750109	2.91321e-06
SPAC513.02	I	2911289	2912543	+	SPAC513.02	gene	phosphoglycerate mutase family	1254	NA	176.605	0.227731	0.530409	796.633	0.790239	0.00420149	0.363258	0.83962	2.64933	8.36203e-28
SPAC513.03	I	2912762	2913270	-	mfm2	gene	M-factor precursor Mfm2	508	NA	3865.53	-0.0632329	0.637059	122.683	0.389449	0.499165	-0.845546	NA	1.03508	0.0286605
SPAC513.04	I	2913403	2913705	+	SPAC513.04	gene	Schizosaccharomyces pombe specific protein	302	NA	123.102	0.525403	0.0992702	17.2394	-0.0271079	NA	0.245819	NA	-0.0200573	NA
SPAC513.05	I	2914480	2920278	+	ams1	gene	alpha-mannosidase Ams1 (predicted)	5798	NA	6281.09	0.0540233	0.555712	2893.5	0.318706	0.0753133	-0.127604	0.99556	1.03902	8.63192e-11
SPAC513.06c	I	2914746	2920279	-	dhd1	gene	D-xylose 1-dehydrogenase (NADP+) (predicted)	5533	NA	1317.96	0.175132	0.0714171	816.64	0.34799	0.147626	0.0904168	0.999213	0.44546	0.0590694
SPAC513.07	I	2921063	2922821	+	SPAC513.07	gene	flavonol reductase/cinnamoyl-CoA reductase family	1758	NA	3034.58	0.458736	3.15182e-15	710.359	0.698328	0.00320208	-0.0808498	0.999213	0.306485	0.292989
SPAC521.02	I	843197	844165	+	SPAC521.02	gene	WLM domain protein	968	NA	1447.23	0.0145938	0.951557	1959.22	0.0928395	0.71943	0.126852	0.998545	-0.122055	0.623376
SPAC521.03	I	844948	846142	+	SPAC521.03	gene	short chain dehydrogenase (predicted)	1194	NA	56043.5	-0.142359	0.000172111	3026.91	0.242862	0.259591	0.081026	0.999213	0.564403	0.00327092
SPAC521.04c	I	846022	849480	-	sst1	gene	calcium permease (predicted)	3458	NA	2987.78	-0.126284	0.0861874	2008.26	-0.106014	0.688895	-0.0676321	0.999213	0.0429096	0.882096
SPAC521.05	I	849421	850259	+	rps802	gene	40S ribosomal protein S8 (predicted)	838	NA	17635.6	-0.526131	9.25625e-46	10999.4	-0.220162	0.180381	-0.358219	0.364032	-0.90764	1.92427e-10
SPAC56E4.02c	I	1242020	1243240	-	alg13	gene	N-acetylglucosaminyldiphosphodolichol N-acetylglucosaminyltransferase Alg13 (predicted)	1220	NA	588.946	0.0977756	0.673225	312.562	-0.218422	0.575148	0.0700467	0.999213	0.442731	0.183602
SPAC56E4.03	I	1243849	1245837	+	SPAC56E4.03	gene	aromatic aminotransferase (predicted)	1988	NA	10118.9	-0.168789	0.00215309	11215.1	-0.221827	0.174999	0.130952	0.979343	0.665147	4.33935e-06
SPAC56E4.04c	I	1245716	1253559	-	cut6	gene	acetyl-CoA/biotin carboxylase	7843	NA	70990.6	-0.102229	0.0971812	23474.4	-0.399396	0.0132244	-0.279623	0.706227	-1.02342	3.76086e-11
SPAC56E4.05	I	1255324	1256414	+	mug69	gene	ENV10 family protein (predicted)	1090	NA	1087.34	-0.0208311	0.929	645.211	-0.127626	0.719576	-0.0985742	0.999213	-0.410812	0.160977
SPAC56E4.06c	I	1256376	1258787	-	ggt2	gene	gamma-glutamyltranspeptidase Ggt2	2411	NA	2332.02	0.0286607	0.869925	902.201	0.0781017	0.791836	-0.383692	0.639186	0.276994	0.248742
SPAC56E4.07	I	1256349	1260334	+	SPAC56E4.07	gene	N-acetyltransferase (predicted)	3985	NA	1697.93	-0.0195538	0.929	1154.55	0.149034	0.558564	-0.102537	0.999213	-0.064343	0.825024
SPAC56F8.02	I	1124058	1129104	+	SPAC56F8.02	gene	AMP binding enzyme (predicted)	5046	NA	3660.57	-0.108563	0.17464	2340.31	-0.388305	0.0231969	0.0627945	0.999213	0.146275	0.493594
SPAC56F8.03	I	1129519	1133089	+	SPAC56F8.03	gene	translation initiation factor IF2 (predicted)	3570	NA	11898.9	-0.100663	0.0484589	9239.57	-0.371917	0.0118322	0.0217366	0.999571	-0.872148	1.07577e-09
SPAC56F8.04c	I	1133226	1134356	-	ppt1	gene	para-hydroxybenzoate--polyprenyltransferase Ppt1	1130	NA	1901.32	-0.244985	0.000700984	1237.06	-0.279057	0.258421	-0.143174	0.999213	-0.474513	0.0409931
SPAC56F8.05c	I	1134418	1136038	-	mug64	gene	BAR domain protein (predicted)	1620	NA	4695.01	-0.140273	0.0510495	1307.11	-0.392743	0.0433127	-0.0604168	0.999213	-0.618497	0.00126399
SPAC56F8.06c	I	1136196	1138046	-	alg10	gene	dolichyl-phosphate-glucose-glycolipid alpha-glucosyltransferase Alg10 (predicted)	1850	NA	877.55	-0.020469	0.947282	624.889	-0.0368036	0.92571	-0.281993	0.933757	-0.175541	0.577481
SPAC56F8.07	I	1138566	1139117	+	SPAC56F8.07	gene	conserved eukaryotic ER membrane protein implicated in cholesterol metabolism (predicted)	551	NA	687.655	0.130246	0.50237	640.485	-0.30378	0.260897	-0.135631	0.999213	-0.858175	0.000332552
SPAC56F8.08	I	1139130	1140325	+	mud1	gene	UBA domain protein Mud1	1195	NA	2453.17	0.0168008	0.929305	674.487	0.172693	0.600707	0.0619116	0.999213	-0.677914	0.0103983
SPAC56F8.09	I	1140580	1142002	+	rrp8	gene	rRNA methyltransferase Rrp8 (predicted)	1422	NA	813.445	0.11264	0.555712	667.743	-0.0179725	0.961613	0.026627	0.999571	0.184411	0.521629
SPAC56F8.10	I	1143063	1145256	+	met9	gene	methylenetetrahydrofolate reductase Met9	2193	NA	5020.21	-0.0543285	0.601348	2171.59	-0.209677	0.345561	-0.181234	0.975395	-1.32529	1.34498e-13
SPAC56F8.11	I	1145305	1146800	+	spc3	gene	signal peptidase subunit Spc3 (predicted)	1495	NA	1464.16	0.0308408	0.890839	531.411	-0.248587	0.407767	0.184042	0.99556	-0.435902	0.111967
SPAC56F8.12	I	1146833	1148085	+	SPAC56F8.12	gene	conserved fungal protein	1252	NA	114.061	-0.340769	0.813825	107.223	0.109171	0.886013	-0.117057	NA	0.6572	0.231354
SPAC56F8.13	I	1149078	1150659	+	SPAC56F8.13	gene	dubious	1581	NA	129.272	0.336989	0.347025	241.931	0.817273	0.0210211	-0.906538	NA	1.38751	3.33056e-05
SPAC56F8.14c	I	1148131	1152178	-	mug115	gene	Schizosaccharomyces pombe specific protein Mug115	4047	NA	1252	-0.19066	0.0571086	3588.54	-1.07008	9.57273e-12	0.77826	0.00523656	0.911211	2.93953e-07
SPAC56F8.15	I	1151431	1153638	+	SPAC56F8.15	gene	Schizosaccharomyces pombe specific protein	2207	NA	177.356	-0.289066	0.466007	2181.86	-0.611045	0.000292185	0.00485551	0.999571	1.13981	1.86785e-11
SPAC56F8.16	I	1153572	1156804	+	esc1	gene	transcription factor Esc1 (predicted)	3232	NA	2206.24	-0.15344	0.158444	5611.36	-0.411958	0.0251014	0.0146039	0.999571	0.43451	0.0234319
SPAC57A10.02	I	1364749	1367968	+	cdr2	gene	serine/threonine protein kinase Cdr2	3219	NA	3383.35	-0.0524944	0.654104	2943.02	-0.318009	0.0926851	-0.13372	0.99556	-0.133193	0.562174
SPAC57A10.03	I	1368172	1369574	+	cyp1	gene	cyclophilin family peptidyl-prolyl cis-trans isomerase Cyp1	1402	NA	786.455	0.0348765	0.899106	1357.3	-0.842149	1.44122e-06	0.211984	0.952068	-0.724646	0.000247824
SPAC57A10.04	I	1370156	1371501	+	mug10	gene	Rho guanine nucleotide exchange factor (predicted)	1345	NA	229.453	-0.113015	0.804094	272.006	-0.403376	0.250367	0.417335	0.861381	-0.185577	0.64925
SPAC57A10.05c	I	1372722	1376240	-	pof1	gene	F-box/WD repeat protein protein Pof1	3518	NA	1708.93	-0.0433083	0.814221	4543.37	-0.326488	0.102782	0.0668048	0.999213	0.162057	0.492425
SPAC57A10.06	I	1376587	1377072	+	mug15	gene	Schizosaccharomyces specific protein Mug15	485	NA	48.4731	-0.38954	0.566309	211.198	0.75384	0.0369104	-0.459734	NA	-1.07916	0.00487583
SPAC57A10.07	I	1377248	1378479	+	SPAC57A10.07	gene	conserved protein (fungal and protozoan)	1231	NA	1729.8	0.0635788	0.662867	722.829	0.050517	0.888914	-0.498675	0.516143	-0.656165	0.0072118
SPAC57A10.08c	I	1378475	1379898	-	SPAC57A10.08c	gene	carboxylic ester hydrolase activity (predicted)	1423	NA	571.534	0.0998086	0.674714	221.171	0.360793	0.401559	0.0616362	NA	0.340863	0.433571
SPAC57A10.09c	I	1380312	1381558	-	nhp6	gene	High-mobility group non-histone chromatin protein (predicted)	1246	NA	3482.07	-0.053615	0.638754	1660.84	-0.373837	0.0838428	0.170607	0.988274	-0.62588	0.00275573
SPAC57A10.10c	I	1382408	1383592	-	sla1	gene	La protein homolog	1184	NA	3995.13	-0.165705	0.0149102	2332.8	-0.180163	0.369941	0.244203	0.836362	-0.785118	1.98739e-06
SPAC57A10.11c	I	1383532	1385287	-	tim40	gene	TIM22 inner membrane protein import complex subunit Tim40 (predicted)	1755	NA	1923.78	0.0160299	0.936007	1731.76	0.0800405	0.753898	0.182176	0.961938	-0.373859	0.0609728
SPAC57A10.12c	I	1385357	1387063	-	ura3	gene	dihydroorotate dehydrogenase Ura3	1706	NA	5461.37	-0.132959	0.0309259	3376.74	-0.231556	0.290551	-0.0377967	0.999406	-0.98871	7.24107e-08
SPAC57A10.14	I	1371478	1372516	-	sgf11	gene	SAGA complex subunit Sgf11	1038	NA	713.572	-0.126715	0.482253	634.628	-0.465173	0.0713705	0.062677	0.999213	0.346048	0.211387
SPAC57A7.04c	I	1540606	1545221	+	pabp	gene	mRNA export shuttling protein	4615	NA	25687.1	-0.130318	0.0127093	18873.7	-0.34057	0.0187279	0.379123	0.268665	-0.845236	1.02341e-09
SPAC57A7.05	I	1534352	1541786	-	SPAC57A7.05	gene	conserved protein	7434	NA	1107.37	0.655108	1.87379e-14	9907.14	0.51351	0.000323942	0.0541104	0.999213	2.12374	2.32421e-52
SPAC57A7.06	I	1531138	1534330	-	utp14	gene	U3 snoRNP protein Utp14 (predicted)	3192	NA	4395.72	-0.0301301	0.813825	3788.71	-0.421368	0.0199331	0.3593	0.573144	-0.174476	0.435173
SPAC57A7.07c	I	1529856	1531247	+	SPAC57A7.07c	gene	homocysteine methyltransferase (predicted)	1391	NA	796.047	-0.0414104	0.875583	819.781	-0.361019	0.132171	0.109944	0.999213	0.0670627	0.836586
SPAC57A7.08	I	1527565	1529862	-	pzh1	gene	serine/threonine protein phosphatase Pzh1	2297	NA	5015.94	0.0303046	0.818831	7952.13	-0.0779997	0.721202	0.354786	0.43906	0.259298	0.145811
SPAC57A7.09	I	1524651	1526191	-	SPAC57A7.09	gene	E3 ubiquitin-protein ligase human RNF family homolog	1540	NA	1010.89	0.15653	0.235266	505.518	-0.0284017	0.948124	-0.134188	0.999213	0.123255	0.73
SPAC57A7.10c	I	1521619	1524855	+	sec21	gene	coatomer gamma subunit Sec21 (predicted)	3236	NA	12851.8	-0.0350363	0.734158	5420.16	-0.154392	0.484383	-0.23267	0.892362	-0.379149	0.0475778
SPAC57A7.11	I	1517223	1521460	-	mip1	gene	WD repeat protein Raptor homolog Mip1	4237	NA	5450.7	-0.0816951	0.300249	3256.45	-0.211704	0.265516	-0.0285659	0.999571	-0.117518	0.586836
SPAC57A7.12	I	1514942	1516959	-	ssz1	gene	heat shock protein Ssz1 (predicted)	2017	NA	11263.3	-0.114403	0.0384866	7591.51	-0.129554	0.48836	0.22386	0.813307	-0.888925	6.6145e-10
SPAC57A7.13	I	1512683	1514838	-	SPAC57A7.13	gene	RNA-binding protein involved in splicing (predicted)	2155	NA	1278.11	-0.0401128	0.848415	1457.24	-0.209904	0.354512	-0.0377143	0.99939	0.203848	0.376857
SPAC57A7.15c	I	1545323	1546250	-	SPAC57A7.15c	gene	Schizosaccharomyces specific protein	927	NA	381.651	0.094303	0.804094	171.85	0.0923442	0.875039	-0.01771	NA	0.362964	0.435173
SPAC589.02c	I	3095075	3098883	-	med13	gene	mediator complex subunit Srb9	3808	NA	2112.47	-0.0117075	0.95511	856.34	-0.19133	0.47689	-0.075124	0.999213	0.295009	0.233084
SPAC589.03c	I	3099047	3100030	-	SPAC589.03c	gene	Schizosaccharomyces specific protein	983	NA	421.147	0.14173	0.578654	257.351	0.0983148	0.835961	-0.100769	NA	0.19165	0.649993
SPAC589.04	I	3100014	3101322	+	SPAC589.04	gene	metaxin 1 (predicted)	1308	NA	882.915	-0.0209106	0.937731	745.337	-0.484365	0.028342	0.0975664	0.999213	0.0606965	0.849862
SPAC589.05c	I	3101103	3102688	-	SPAC589.05c	gene	queuosine salvage protein	1585	NA	662.51	-0.0118955	0.979405	318.805	-0.706326	0.0220928	0.0870544	0.999213	0.301869	0.410884
SPAC589.06c	I	3102768	3103904	-	SPAC589.06c	gene	pho88 family protein (predicted)	1136	NA	8357.75	-0.0257413	0.837354	1845.66	-0.182829	0.413771	-0.269899	0.832896	-0.856539	2.09273e-06
SPAC589.07c	I	3104101	3105908	-	atg1801	gene	WD repeat protein involved in autophagy Atg18a	1807	NA	870.984	-0.132439	0.380656	432.632	0.220805	0.529586	0.0769793	0.999213	0.661835	0.019664
SPAC589.08c	I	3106191	3106934	-	dam1	gene	DASH complex subunit Dam1	743	NA	321.752	0.212053	0.39426	129.199	0.30768	0.582317	-0.00158399	NA	-0.257098	0.658639
SPAC589.09	I	3105882	3108318	+	csr101	gene	sec14 cytosolic factor family Csr1 (predicted)	2436	NA	1610.4	-0.11887	0.276012	781.412	-0.0199797	0.955034	0.0403262	0.999571	0.0582719	0.855513
SPAC589.10c	I	3108199	3108931	-	ubi5	gene	ribosomal-ubiquitin fusion protein Ubi5 (predicted)	732	NA	21117.7	-0.440379	1.04009e-18	3714.32	-0.349906	0.0309867	-0.230833	0.83962	-1.41298	3.99335e-21
SPAC589.11	I	3109174	3110015	+	pth4	gene	mitochondrial translation release factor	841	NA	152.219	0.200245	0.637698	125.885	-0.0446668	0.950886	-0.306004	NA	0.679236	0.162355
SPAC589.12	I	3110201	3113396	+	cwh43	gene	glycosylceramide biosynthesis protein Cwh43 (predicted)	3195	NA	7831	-0.0562339	0.483828	2671.45	-0.434391	0.0223298	-0.0162222	0.999571	-0.318064	0.131299
SPAC5D6.01	I	1511592	1512406	-	rps2202	gene	40S ribosomal protein S15a (predicted)	814	NA	6589.92	-0.456488	8.04731e-25	2037.16	-0.40253	0.0559628	-0.591311	0.163548	-0.332077	0.145907
SPAC5D6.02c	I	1509574	1511606	+	mug165	gene	Clr6 histone deacetylase complex subunit Mug165	2032	NA	286.167	0.221184	0.418201	632.008	0.00608603	0.989733	-0.105817	0.999213	0.189465	0.521629
SPAC5D6.04	I	1505088	1507648	-	SPAC5D6.04	gene	auxin family transmembrane transporter (predicted)	2560	NA	3531.53	-0.0174531	0.918186	1940.83	0.147303	0.550778	0.0878899	0.999213	0.423584	0.0384384
SPAC5D6.05	I	1503761	1504864	-	med18	gene	mediator complex subunit Med18	1103	NA	1429.69	-0.0149796	0.951557	532.387	-0.130934	0.696807	-0.286081	0.931539	-0.00423432	0.992417
SPAC5D6.06c	I	1502635	1503758	+	alg14	gene	UDP-GlcNAc transferase associated protein Alg14 (predicted)	1123	NA	674.471	0.110219	0.585701	366.874	0.383176	0.232595	-0.580311	0.535815	0.344031	0.302973
SPAC5D6.07c	I	1500851	1502700	+	pxa1	gene	PXA domain protein Pxa1	1849	NA	575.98	0.0638647	0.838605	426.66	0.0756875	0.85023	0.0874739	0.999213	0.29745	0.347159
SPAC5D6.08c	I	1498809	1500084	+	mes1	gene	meiosis II protein Mes1	1275	NA	862.568	-0.0388086	0.875889	287.545	0.151794	0.753674	-0.568741	0.739681	0.074063	0.885296
SPAC5D6.09c	I	1495270	1498669	+	mug86	gene	acetate transmembrane transporter (predicted)	3399	NA	438.142	0.074519	0.805046	754.934	0.0867981	0.784022	-0.208653	0.976401	0.0129081	0.975097
SPAC5D6.10c	I	1494670	1495830	+	mug116	gene	Schizosaccharomyces pombe specific protein Mug116	1160	NA	2.36496	2.66637	NA	36.3939	0.855583	0.368538	-0.142232	NA	-0.106215	0.935052
SPAC5D6.12	I	1492307	1495689	-	mtf2	gene	mitochondrial translation protein Mtf2 (predicted)	3382	NA	1735.78	0.0763777	0.677712	910.772	-0.114313	0.711485	-0.0689548	0.999213	-0.510845	0.0344005
SPAC5D6.13	I	1490050	1492204	-	vps74	gene	Golgi phosphoprotein 3 family Vps74 (predicted)	2154	NA	3708.89	0.00134538	0.993506	1527.63	-0.00590959	0.987411	-0.409772	0.505189	-0.506863	0.0117789
SPAC5H10.01	I	146974	148055	+	SPAC5H10.01	gene	DUF1445 family mitochondrial protein (predicted)	1081	NA	1121.27	-2.4779	2.90277e-27	221.289	-0.352401	0.409855	0.118344	NA	0.645906	0.080468
SPAC5H10.02c	I	148038	150331	-	hsp3102	gene	glyoxylase III Hsp3102	2293	NA	72.8813	0.580136	0.211054	1600.89	0.540098	0.0460551	1.80043	1.16724e-09	2.23965	2.16803e-23
SPAC5H10.03	I	149446	152909	+	SPAC5H10.03	gene	phosphoglycerate mutase family	3463	NA	8114.8	-0.115573	0.07754	5494.65	0.0115859	0.966884	-0.133648	0.990993	-0.780846	1.29414e-06
SPAC5H10.04	I	152851	155515	+	SPAC5H10.04	gene	NADPH dehydrogenase (predicted)	2664	NA	2589.09	0.559287	5.15286e-05	372.018	0.41021	0.192473	-0.0827326	0.999213	0.271495	0.438104
SPAC5H10.05c	I	153070	155583	-	SPAC5H10.05c	gene	FAD binding oxidoreductase (predicted)	2513	NA	1332.92	0.119349	0.337038	819.475	0.335908	0.192872	-0.132342	0.999213	-0.00870665	0.983608
SPAC5H10.06c	I	156430	158307	-	adh4	gene	alcohol dehydrogenase Adh4	1877	NA	1939.28	-0.209237	0.0106587	1770.79	-0.749199	2.42467e-05	0.381609	0.601937	-0.380897	0.0762711
SPAC5H10.07	I	158777	159472	+	SPAC5H10.07	gene	Schizosaccharomyces pombe specific protein	695	NA	33.1785	1.04278	0.0695181	320.12	0.271363	0.775268	-0.390935	0.999213	1.5394	0.0312892
SPAC5H10.08c	I	159880	160945	-	pan6	gene	pantoate-beta-alanine ligase	1065	NA	1777.29	-0.0250016	0.896145	775.393	0.103735	0.733805	-0.149673	0.998545	0.0223607	0.951667
SPAC5H10.09c	I	160977	161822	-	ecm31	gene	3-methyl-2-oxobutanoatehydroxymethyltransferase Ecm31 (predicted)	845	NA	417.497	-0.106722	0.705693	405.419	-0.176314	0.609441	-0.0677359	0.999213	-0.273313	0.395789
SPAC5H10.10	I	162756	164635	+	SPAC5H10.10	gene	NADPH dehydrogenase (predicted)	1879	NA	1575.72	-0.188012	0.110719	2797.78	-0.0733045	0.761503	-0.0788982	0.999213	-0.308795	0.107329
SPAC5H10.11	I	164570	166335	+	gmh1	gene	alpha-12-galactosyltransferase Gmh1 (predicted)	1765	NA	215.537	-0.0395239	0.955636	217.409	0.365874	0.420312	-0.642587	NA	1.63529	1.86068e-06
SPAC5H10.12c	I	165814	167826	-	SPAC5H10.12c	gene	acetylglucosaminyltransferase (predicted)	2012	NA	1766.45	-0.0430072	0.813825	692.34	-0.282184	0.276454	-0.1948	0.980056	0.0901532	0.774656
SPAC5H10.13c	I	167766	170137	-	gmh2	gene	alpha-12-galactosyltransferase Gmh2 (predicted)	2371	NA	3462.05	0.0236305	0.895511	1379.81	-0.108331	0.699165	-0.266421	0.893916	-0.688212	0.000971215
SPAC607.02c	I	2039370	2040627	-	SPAC607.02c	gene	conserved fungal protein	1257	NA	670.39	0.0178548	0.95511	2008.86	-0.237722	0.268779	-0.00575291	0.999571	-0.65359	0.000547382
SPAC607.03c	I	2040860	2041514	-	snu13	gene	U3 snoRNP-associated protein Snu13	654	NA	7099.16	-0.152721	0.0106123	10770.9	-0.358624	0.0759573	0.0617233	0.999213	-1.48698	1.81785e-16
SPAC607.04	I	2042399	2043469	+	arg82	gene	inositol polyphosphate kinase (predicted)	1070	NA	979.478	-0.0392099	0.873042	233.067	0.0305115	0.955034	-0.311914	NA	-0.118034	0.806096
SPAC607.05	I	2043745	2045159	+	rpn9	gene	19S proteasome regulatory subunit Rpn9	1414	NA	4215.59	0.0327307	0.837486	2622.64	-0.130259	0.594027	0.0545223	0.999213	-0.449703	0.0229315
SPAC607.06c	I	2045120	2047166	-	SPAC607.06c	gene	metallopeptidase (predicted)	2046	NA	1897.4	0.0617217	0.692145	1419.24	-0.089171	0.734736	-0.214093	0.941844	0.0509281	0.857728
SPAC607.07c	I	2047359	2048308	-	SPAC607.07c	gene	Schizosaccharomyces specific protein	949	NA	1387.37	-0.0249546	0.912411	844.251	-0.197824	0.526084	-0.0511262	0.99939	0.031915	0.935052
SPAC607.08c	I	2048421	2050160	-	SPAC607.08c	gene	DUF726 family protein	1739	NA	1677.55	0.0597266	0.725049	1268.09	-0.0725149	0.791836	0.2707	0.83962	0.355507	0.0901054
SPAC607.09c	I	2050462	2051731	-	btn1	gene	battenin CLN3 family protein	1269	NA	664.654	-0.0496211	0.862487	910.6	-0.187386	0.492682	-0.00218198	0.999571	0.535743	0.0177234
SPAC607.10	I	2052799	2057177	+	spo3	gene	sporulation protein Spo3	4378	NA	1504.52	0.263064	0.00139657	779.232	0.179582	0.54204	-0.127739	0.999213	0.00424832	0.992076
SPAC630.03	I	350406	352296	+	arp3	gene	Arp2/3 protein complex actin-like protein subunit Arp3	1890	NA	5735.56	-0.100024	0.14702	1689.98	-0.222387	0.351955	-0.110491	0.999213	-0.655183	0.00139014
SPAC630.04c	I	350239	353340	-	SPAC630.04c	gene	Schizosaccharomyces specific protein	3101	NA	1130.05	0.571712	1.50395e-12	1439.24	0.245763	0.296282	0.297717	0.81381	0.171239	0.504979
SPAC630.05	I	353783	356580	+	gyp7	gene	GTPase activating protein Gyp7 (predicted)	2797	NA	1932.93	0.125886	0.199419	1199.9	0.200518	0.409855	-0.0455043	0.999213	0.82546	1.8574e-05
SPAC630.06c	I	353705	357205	-	SPAC630.06c	gene	conserved fungal protein	3500	NA	1185.07	0.103139	0.520101	666.545	0.106099	0.736873	0.0912071	0.999213	0.109733	0.727384
SPAC630.07c	I	357325	359228	-	SPAC630.07c	gene	Schizosaccharomyces specific protein	1903	NA	1072.64	0.0775777	0.65544	539.523	0.153036	0.649735	0.249979	0.958271	0.505837	0.0601129
SPAC630.08c	I	359638	361266	-	erg25	gene	C-4 methylsterol oxidase Erg25 (predicted)	1628	NA	8582.03	-0.249685	0.000140776	20137.5	-0.313483	0.0542518	-0.489626	0.102793	-0.600014	0.000127777
SPAC630.09c	I	362248	363714	-	mug58	gene	GLYK family kinase of unknown specificity (predicted)	1466	NA	2643.29	0.102232	0.304817	952.821	0.236906	0.328062	-0.194487	0.975395	-0.319163	0.174355
SPAC630.10	I	365204	366442	+	bmt2	gene	rRNA (adenine) methyltransferase activity Bmt2 (predicted)	1238	NA	762.325	0.0514637	0.849101	750.558	-0.148586	0.608602	-0.153376	0.99556	-0.0741468	0.818471
SPAC630.11	I	366634	367890	+	vps55	gene	vacuolar sorting protein Vps55 (predicted)	1256	NA	1694.98	0.0193402	0.929	375.903	0.0834319	0.841567	-0.205337	0.99556	-0.179589	0.630562
SPAC630.12	I	368040	369950	+	SPAC630.12	gene	ER lipid phosphatase (predicted)	1910	NA	1808.04	0.0714706	0.621251	1241.31	0.10133	0.703733	-0.259973	0.876513	0.0804905	0.769366
SPAC630.13c	I	369791	374217	-	tsc2	gene	tuberin	4426	NA	6257.65	0.0307494	0.785134	2556.02	-0.153796	0.47252	0.0750576	0.999213	-0.109504	0.632922
SPAC630.14c	I	374316	377908	-	tup12	gene	transcriptional corepressor Tup12	3592	NA	5748.29	-0.0544348	0.543139	3097.6	-0.156034	0.442594	0.0500436	0.999213	-0.410669	0.0183241
SPAC630.15	I	361557	363654	+	mug177	gene	Schizosaccharomyces pombe specific protein	2097	NA	215.598	-0.0191941	0.977562	652.283	-0.0174603	0.966529	-0.0986932	0.999213	1.26545	2.1637e-08
SPAC631.01c	I	2104030	2105484	-	acp2	gene	F-actin capping protein beta subunit Acp2	1454	NA	3333	-0.0285756	0.854499	1472.54	0.160778	0.514916	-0.399143	0.561221	-0.396032	0.0644658
SPAC631.02	I	2105472	2110519	+	bdf2	gene	BET family double bromodomain protein Bdf2	5047	NA	6030.98	0.0616908	0.564765	4021.02	-0.0640374	0.778374	0.293027	0.65576	-0.0678018	0.766505
SPAC637.03	I	4542091	4543533	+	SPAC637.03	gene	conserved fungal protein	1442	NA	1000.46	-0.0714327	0.789824	1738.73	0.455739	0.035474	0.162641	0.990993	2.38408	3.43584e-38
SPAC637.04	I	4543486	4546946	+	ypp1	gene	cargo-transport protein Ypp1 (predicted)	3460	NA	3859.41	-0.033508	0.800081	1567.46	-0.0773668	0.790016	-0.0176106	0.999571	-0.18987	0.458598
SPAC637.05c	I	4546813	4548985	-	vma2	gene	V-type ATPase V1 subunit B	2172	NA	8888.24	-0.0979239	0.151605	3989.18	0.0215899	0.939941	-0.272323	0.767514	-0.758357	7.07089e-06
SPAC637.06	I	4549809	4551242	+	gmh5	gene	alpha-12-galactosyltransferase (predicted)	1433	NA	4754.78	-0.00590334	0.977562	1152.31	-0.200079	0.44232	0.177921	0.987964	-0.545468	0.0141797
SPAC637.07	I	4551740	4553741	+	moe1	gene	translation initiation factor eIF3d Moe1	2001	NA	12181.1	-0.127077	0.00946061	5514.48	-0.299924	0.113164	0.107483	0.999213	-0.841067	9.27234e-07
SPAC637.08	I	4553894	4555164	+	nbp35	gene	iron-sulfur cluster assembly ATPase Nbp35 (predicted)	1270	NA	1691.92	0.0949931	0.446189	1995.66	-0.314449	0.120523	0.0363486	0.999571	0.0473458	0.863112
SPAC637.09	I	4555184	4557390	+	SPAC637.09	gene	ribonuclease H70 (predicted)	2206	NA	2666.89	-0.0574565	0.655378	1566.91	-0.428237	0.0218215	0.214516	0.934558	-0.340023	0.0947407
SPAC637.10c	I	4557551	4558762	-	rpn10	gene	19S proteasome regulatory subunit Rpn10	1211	NA	2378.13	0.0520591	0.709058	3476.44	0.0627277	0.820822	-0.124691	0.999213	-0.136012	0.582078
SPAC637.11	I	4558823	4561448	+	rpm2	gene	mitochondrial ATP-dependent RNA helicase Rpm2	2625	NA	1470.41	-0.0261517	0.897964	976.619	-0.0308611	0.925829	-0.12551	0.999213	-0.0858952	0.763414
SPAC637.12c	I	4559101	4562918	-	mst1	gene	KAT5 family histone acetyltransferase Mst1	3817	NA	1857.7	0.00176561	0.993506	1101.22	-0.264872	0.261619	0.180099	0.979588	-0.111025	0.690996
SPAC637.13c	I	4563609	4565468	-	slm1	gene	cytoskeletal signaling protein Slm1 (predicted)	1859	NA	3282.36	0.0884326	0.423881	3476.24	-0.0397591	0.88015	0.0345645	0.99939	-0.125972	0.569533
SPAC644.04	I	2676680	2679291	+	pct1	gene	RNA 5'-triphosphatase	2611	NA	1774.93	-0.000291441	0.999249	1217.67	-0.0433659	0.887812	0.0146731	0.999571	-0.306553	0.175946
SPAC644.05c	I	2678518	2679209	-	dut1	gene	deoxyuridine 5'-triphosphate nucleotidohydrolase (predicted)	691	NA	1461.99	0.0975734	0.569668	485.983	-0.395616	0.671934	0.693642	0.961938	-1.79684	0.0135913
SPAC644.06c	I	2679468	2682516	-	cdr1	gene	NIM1 family serine/threonine protein kinase Cdr1/Nim1	3048	NA	1928.46	0.00361761	0.992216	2220.7	-0.456324	0.0101291	-0.138968	0.993484	0.364355	0.0598397
SPAC644.07	I	2686071	2687821	+	bcs1	gene	mitochondrial Rieske ISP assembly ATPase Bcs1 (predicted)	1750	NA	1385.73	-0.0060998	0.985396	766.972	0.0325852	0.929138	0.0493145	0.999213	0.271696	0.301054
SPAC644.08	I	2687961	2689170	+	utr4	gene	methionine salvage haloacid dehalogenase-like hydrolase Utr4 (predicted)	1209	NA	987.702	-0.031728	0.894602	303.344	0.52336	0.118747	-0.305152	0.959105	0.378738	0.298538
SPAC644.09	I	2689590	2691120	+	SPAC644.09	gene	alanine racemase (predicted)	1530	NA	776.132	-0.034118	0.903212	631.414	-0.701614	0.00288531	0.0389188	0.999571	0.852476	0.000326902
SPAC644.10	I	2691326	2692150	+	med11	gene	mediator complex subunit Med11 (predicted)	824	NA	701.52	0.0290903	0.920014	482.588	0.00169153	0.997571	-0.188777	0.99556	-0.373383	0.191335
SPAC644.11c	I	2691298	2693767	-	pkp1	gene	mitochondrial pyruvate dehydrogenase (lipoamide) kinase Pkp1 (predicted)	2469	NA	2068.96	-0.0631617	0.635992	753.654	-0.226578	0.426609	0.051737	0.999213	0.222237	0.436829
SPAC644.12	I	2694717	2697430	+	cdc5	gene	splicing factor Prp19 complex subunit Cdc5	2713	NA	3287.8	-0.0140129	0.930789	2151.78	-0.280481	0.148434	0.289932	0.746534	-0.643649	0.0003112
SPAC644.13c	I	2694904	2698172	-	SPAC644.13c	gene	Rab GTPase binding (predicted)	3268	NA	2219.64	0.143115	0.0905185	1609.29	-0.345978	0.0673724	0.30887	0.71308	-0.645874	0.000382864
SPAC644.14c	I	2698110	2700283	-	rad51	gene	RecA family recombinase Rad51/Rhp51	2173	NA	1366.83	0.0529246	0.79293	534.697	-0.0554219	0.885249	0.386285	0.783651	-0.471097	0.083318
SPAC644.15	I	2700391	2701213	+	rpp101	gene	60S acidic ribosomal protein A1	822	NA	5342.28	-0.502155	1.27044e-28	3851.01	-0.857467	2.58985e-07	-0.272823	0.83962	-1.49116	9.13043e-17
SPAC644.16	I	2701588	2703006	+	SPAC644.16	gene	RNA-binding protein (predicted)	1418	NA	2004.08	-0.100387	0.418355	2153.14	-0.266452	0.174972	-0.0136339	0.999571	0.0315329	0.907723
SPAC644.17c	I	2701420	2703846	-	mrpl9	gene	mitochondrial ribosomal protein subunit L9 (predicted)	2426	NA	1816.77	-0.0349892	0.849945	925.507	0.0552806	0.86797	0.018817	0.999571	0.110102	0.712661
SPAC644.18c	I	2704213	2705633	-	bet3	gene	TRAPP complex subunit Bet3 (predicted)	1420	NA	2451.21	-0.0402349	0.785134	1170.04	-0.0943206	0.739088	0.223177	0.947036	-0.214589	0.39368
SPAC652.01	I	3281408	3283071	+	SPAC652.01	gene	BC10 family protein	1663	NA	1082.52	0.142931	0.304748	1320.6	0.0319783	0.914807	0.0441277	0.999213	-0.0858013	0.745106
SPAC664.01c	I	1702406	1704073	-	swi6	gene	HP1 family chromodomain protein Swi6	1667	NA	2546.22	-0.047524	0.727997	2375.02	-0.390932	0.0231969	0.215995	0.902408	-0.563553	0.00112954
SPAC664.02c	I	1704815	1707384	-	arp8	gene	actin-like protein Ino80 complex subunit Arp8	2569	NA	2163.67	-0.0183429	0.926274	992.764	-0.00223617	0.996603	0.0448476	0.999213	-0.287517	0.236521
SPAC664.03	I	1708728	1710347	+	paf1	gene	RNA polymerase II associated Paf1 complex (predicted)	1619	NA	3095.44	-0.0969729	0.262532	1846.65	-0.189843	0.400593	-0.0348419	0.999571	-0.422178	0.0342289
SPAC664.04c	I	1710473	1711124	-	rps1602	gene	40S ribosomal protein S16 (predicted)	651	NA	10681.5	-0.497501	3.58366e-30	7867.35	-0.738268	5.7303e-06	-0.0887366	0.999213	-1.22846	1.40175e-12
SPAC664.05	I	1711136	1712043	+	rpl13	gene	60S ribosomal protein L13 (predicted)	907	NA	147339	-0.0985076	0.105412	23354.1	-0.538948	0.00079675	0.182292	0.952068	-1.07165	6.13374e-11
SPAC664.06	I	1712784	1713921	+	rlp7	gene	ribosomal protein L7-like Rlp7 involved in ribosome biogenesis (predicted)	1137	NA	4543.72	-0.296606	1.01383e-08	2008.72	-0.297383	0.151453	0.00742171	0.999571	-0.264094	0.227751
SPAC664.07c	I	1713920	1715807	-	rad9	gene	checkpoint clamp complex protein Rad9	1887	NA	547.793	0.00676936	0.990834	423.957	0.141283	0.695032	-0.0801675	0.999213	0.169097	0.625024
SPAC664.08c	I	1716010	1717792	-	bfr2	gene	traub family protein involved in ribosome biogenesis (predicted)	1782	NA	1606.45	0.00195436	0.993506	2280.45	-0.105832	0.640164	0.303015	0.665457	-0.277262	0.147661
SPAC664.09	I	1718920	1721701	+	ggt1	gene	gamma-glutamyltranspeptidase Ggt1	2781	NA	1691.18	-0.0725882	0.609802	1218.81	-0.271858	0.248453	-0.102284	0.999213	0.436229	0.0474336
SPAC664.10	I	1721899	1724902	+	klp2	gene	minus end-directed kinesin-14 Klp2	3003	NA	2755.07	0.0224489	0.895511	1322.53	-0.0407345	0.891932	-0.173212	0.979191	-0.172262	0.483779
SPAC664.11	I	1725858	1728189	+	ssc1	gene	mitochondrial heat shock protein Hsp70	2331	NA	49253.3	-0.0119676	0.908997	25324.7	-0.245874	0.227085	0.0916257	0.999213	-0.277762	0.177005
SPAC664.12c	I	1728142	1730784	-	SPAC664.12c	gene	mitochondrial succinate dehydrogenase assembly factor 1 (predicted)	2642	NA	741.708	0.0184239	0.954197	468.25	0.0289078	0.947617	0.0930713	0.999213	-0.0819068	0.83204
SPAC664.13	I	1729505	1729858	+	SPAC664.13	gene	Schizosaccharomyces pombe specific protein	353	NA	422.676	-0.0111176	0.98473	128.566	0.285203	0.644295	-0.268027	NA	0.257475	0.678751
SPAC664.14	I	1731083	1733268	+	amt2	gene	ammonium transmembrane transporter Amt2	2185	NA	2385.51	-0.0248595	0.892047	2932.29	-0.00025698	0.998744	0.366243	0.485691	0.364092	0.0466144
SPAC664.15	I	1734381	1737307	+	caf4	gene	CCR4-Not complex subunit Caf4/Mdv1 (predicted)	2926	NA	1672.56	0.0906202	0.462823	842.759	0.0464811	0.89107	0.0436819	0.99939	0.433513	0.0674831
SPAC683.02c	I	4197466	4198686	-	SPAC683.02c	gene	zf-CCHC type zinc finger protein (predicted)	1220	NA	616.465	-0.0585363	0.851546	955.405	-0.179977	0.502948	0.0374695	0.999571	-0.343892	0.155031
SPAC683.03	I	4195642	4196021	+	SPAC683.03	gene	Schizosaccharomyces pombe specific protein	379	NA	3.76747	-0.3897	NA	33.5098	0.790295	0.444943	-0.296197	NA	0.423176	0.713002
SPAC688.02c	I	3113452	3114574	-	mis14	gene	NMS complex subunit Mis14	1122	NA	597.318	0.0701798	0.79185	415.981	-0.568104	0.0315587	0.00507855	0.999571	-0.261234	0.409672
SPAC688.03c	I	3114508	3115380	-	SPAC688.03c	gene	human AMMECR1 homolog	872	NA	583.598	0.103456	0.672926	181.492	-0.0401672	0.948716	-0.554427	NA	1.10701	0.00276188
SPAC688.04c	I	3115639	3116928	-	gst3	gene	glutathione S-transferase Gst3	1289	NA	2019.45	0.0275172	0.883177	2232.59	0.067483	0.809846	0.575609	0.118302	1.14297	2.53876e-10
SPAC688.06c	I	3116880	3119162	-	slx4	gene	structure-specific endonuclease subunit Slx4	2282	NA	894.524	-0.0130434	0.967404	339.657	-0.377345	0.247796	-0.0275511	0.999571	0.20961	0.56539
SPAC688.07c	I	3119219	3122605	-	SPAC688.07c	gene	Schizosaccharomyces specific protein	3386	NA	5653.3	-0.0312292	0.789451	2013.37	-0.15024	0.509497	-0.0941653	0.999213	-0.324146	0.105762
SPAC688.08	I	3123163	3126653	+	srb8	gene	mediator complex subunit Srb8	3490	NA	3249.76	0.0370267	0.785134	833.757	0.0151337	0.96795	-0.206613	0.976401	0.164624	0.566442
SPAC688.09	I	3127538	3129464	+	rim2	gene	mitochondrial pyrimidine nucleotide transmembrane transporter Rim2 (predicted)	1926	NA	1440.81	0.0923834	0.518488	982.625	-0.0677255	0.83175	0.0235637	0.999571	-0.135474	0.635333
SPAC688.10	I	3129707	3134492	+	rev3	gene	DNA polymerase zeta catalytic subunit Rev3 (predicted)	4785	NA	1599.62	-0.0474113	0.801901	1791.46	-0.400179	0.0341639	0.280232	0.789476	0.61257	0.000838279
SPAC688.11	I	3134962	3138666	+	end4	gene	Huntingtin-interacting protein homolog	3704	NA	9415.23	-0.0266585	0.800081	5092.1	-0.124286	0.53773	-0.202215	0.893916	-0.35512	0.035115
SPAC688.12c	I	3138674	3139779	-	SPAC688.12c	gene	Schizosaccharomyces specific protein	1105	NA	1252.79	-0.0458725	0.830281	574.345	-0.204025	0.492682	-0.570121	0.371394	-0.243508	0.405899
SPAC688.13	I	3139395	3141117	+	scn3	gene	TatD DNase family Scn1	1722	NA	540.573	0.0878988	0.749084	1147.8	0.131989	0.637071	0.820144	0.00907141	1.07757	4.18791e-08
SPAC688.14	I	3141223	3143183	+	set13	gene	ribosome L32 lysine methyltransferase Set13	1960	NA	1008.5	-0.0300343	0.904639	727.191	-0.065201	0.841848	0.102876	0.999213	0.0185206	0.960451
SPAC688.16	I	3143864	3144530	+	SPAC688.16	gene	human TMEM254 ortholog	666	NA	947.197	0.272166	0.00870407	220.933	0.460197	0.241455	-0.805882	NA	0.525541	0.175946
SPAC694.02	I	4200148	4205612	+	SPAC694.02	gene	DEAD/DEAH box helicase	5464	NA	23961	-0.175457	3.23126e-06	9936.17	-0.328457	0.0309867	0.281651	0.626597	-0.291523	0.0744426
SPAC694.03	I	4205733	4207777	+	SPAC694.03	gene	nicotinamide-nucleotide adenylyltransferase (predicted)	2044	NA	517.861	0.0287422	0.941059	498	-0.180963	0.579068	-0.148309	0.999213	0.46263	0.0856648
SPAC694.04c	I	4206693	4208253	-	SPAC694.04c	gene	conserved eukaryotic protein	1560	NA	2426.92	-0.120453	0.192385	872.075	-0.365765	0.0959316	0.35145	0.723639	-0.92695	5.29247e-06
SPAC694.05c	I	4208428	4208903	-	rps2502	gene	40S ribosomal protein S25 (predicted)	475	NA	21784.3	-0.493103	5.14428e-19	2272.94	-0.275963	0.280601	0.0962207	0.999213	-0.63262	0.00579054
SPAC694.06c	I	4209203	4212453	-	mrc1	gene	mediator of replication checkpoint 1	3250	NA	3089.43	0.0411254	0.779266	1948.53	-0.110291	0.633195	0.261099	0.809651	-0.440964	0.016214
SPAC6B12.02c	I	2408136	2414091	-	mus7	gene	DNA repair protein Mus7/Mms22	5955	NA	3244.93	-0.0788386	0.390621	2473.83	-0.333308	0.0661628	0.142126	0.990426	0.233603	0.243282
SPAC6B12.03c	I	2414051	2415271	-	bit2	gene	HbrB family protein involved in TOR signaling Bit2 (predicted)	1220	NA	49.4456	-0.13792	0.888622	111.036	1.29147	0.0250665	-0.731496	NA	1.98637	0.00021372
SPAC6B12.04c	I	2415952	2418241	-	SPAC6B12.04c	gene	2-aminoadipate transaminase (predicted)	2289	NA	2754.22	-0.0291025	0.855894	1575.66	0.0127706	0.96795	-0.153688	0.990426	-0.391482	0.0516777
SPAC6B12.05c	I	2418661	2419945	-	ies2	gene	Ino80 complex subunit Ies2	1284	NA	1965.84	-0.000942367	0.997372	1714.83	0.0978618	0.697143	0.0108017	0.999571	-0.117756	0.628624
SPAC6B12.06c	I	2419904	2421354	-	rrg9	gene	mitochondrial genome maintenance protein Rrg9 (predicted)	1450	NA	385.589	0.254679	0.227434	153.205	0.396861	0.426762	-0.366452	NA	0.649792	0.146963
SPAC6B12.07c	I	2421446	2423898	-	SPAC6B12.07c	gene	ubiquitin-protein ligase E3 (predicted)	2452	NA	4385.41	0.0500076	0.651052	2162.74	-0.219741	0.291928	0.105102	0.999213	0.36142	0.0620107
SPAC6B12.08	I	2425757	2427967	+	mug185	gene	Co-chaperone for ATPase activity (predicted)	2210	NA	797.293	0.208537	0.119748	1660.26	0.256155	0.235886	0.164487	0.979588	0.682322	0.000301979
SPAC6B12.09	I	2427902	2429090	+	trm10	gene	tRNA m(1)G methyltransferase Trm10	1188	NA	1013.22	0.0616124	0.773328	2027.01	-0.114913	0.617588	0.103566	0.999213	-0.0217029	0.939107
SPAC6B12.10c	I	2428976	2430742	-	spp1	gene	DNA primase catalytic subunit Spp1	1766	NA	1008.69	0.0348456	0.893186	909.474	-0.477905	0.0341774	0.314081	0.83962	-0.172805	0.541653
SPAC6B12.11	I	2430775	2432838	+	drc1	gene	replication preinitiation complex assembly protein	2063	NA	1493.26	0.0556414	0.779266	844.193	0.29727	0.209089	-0.253949	0.914147	0.0853234	0.775489
SPAC6B12.12	I	2433332	2435623	+	tom70	gene	mitochondrial TOM complex subunit Tom70 (predicted)	2291	NA	11231.6	-0.0782834	0.204803	4006.35	-0.447958	0.00337994	0.211165	0.888252	-0.787175	3.92959e-07
SPAC6B12.13	I	2435833	2437020	+	SPAC6B12.13	gene	protein phosphatase inhibitor (predicted)	1187	NA	1446.99	-0.0210056	0.925377	939.607	0.286508	0.227522	-0.292015	0.841475	0.703925	0.000751195
SPAC6B12.14c	I	2435528	2437498	-	SPAC6B12.14c	gene	conserved fungal protein	1970	NA	1479.35	0.0560509	0.769832	702.809	-0.0870092	0.786807	0.0527596	0.999213	-0.454685	0.0673087
SPAC6B12.15	I	2439437	2441027	+	cpc2	gene	RACK1 ortholog Cpc2	1590	NA	35840.6	-0.417188	5.82002e-21	14395.3	-0.677683	1.7412e-06	-0.0480113	0.999213	-0.925093	1.85688e-09
SPAC6B12.16	I	2442589	2443829	+	meu26	gene	conserved fungal protein	1240	NA	27.184	0.421852	0.783713	69.9865	0.404596	0.589337	-0.123042	NA	-0.0156129	0.987599
SPAC6B12.18	I	2416132	2416772	+	gon7	gene	EKC/KEOPS complex subunit Gon7 (predicted)	640	NA	491.817	0.415084	0.00143103	161.462	0.21872	0.692128	-0.0885109	NA	0.123532	0.836374
SPAC6B12.19	I	2427533	2427775	-	rsa3	gene	ribosome assembly protein Rsa3 (predicted)	242	NA	322.624	0.153455	0.593725	202.228	-0.108175	0.841166	-0.123161	NA	-0.37015	0.40874
SPAC6C3.02c	I	2324481	2325288	-	SPAC6C3.02c	gene	mitochondrial CHCH domain protein (predicted)	807	NA	4808.79	0.0449205	0.715132	2988.76	-0.0990493	0.697143	0.062295	0.999213	0.206863	0.35798
SPAC6C3.03c	I	2326200	2328187	-	SPAC6C3.03c	gene	Schizosaccharomyces pombe specific protein	1987	NA	53.3545	0.655753	0.262496	213.159	-0.23927	0.618994	0.195981	NA	0.923014	0.0113536
SPAC6C3.04	I	2327767	2330289	+	cit1	gene	citrate synthase Cit1	2522	NA	7168.58	-0.0393913	0.711153	6350.44	-0.43031	0.00596962	0.270766	0.724282	-0.0451935	0.851329
SPAC6C3.05	I	2330833	2332240	+	SPAC6C3.05	gene	Schizosaccharomyces specific protein	1407	NA	105.735	0.0462979	0.951557	195.429	0.423998	0.329692	0.0821569	NA	0.386082	0.385523
SPAC6C3.06c	I	2330820	2335555	-	SPAC6C3.06c	gene	P-type ATPase calcium transporting (predicted)	4735	NA	4630.78	0.00296955	0.991738	1890.82	-0.211251	0.324732	0.126841	0.99556	-0.135234	0.565536
SPAC6C3.07	I	2336034	2337768	+	mug68	gene	Schizosaccharomyces specific protein Mug68	1734	NA	53.6786	0.579698	0.320134	211.576	0.92663	0.0137093	-0.747731	NA	0.986995	0.0102989
SPAC6C3.08	I	2338103	2339312	+	nas6	gene	proteasome regulatory particle gankyrin (predicted)	1209	NA	796.867	0.110243	0.556243	735.924	0.0397217	0.912182	-0.166275	0.99556	0.0263472	0.943473
SPAC6C3.09	I	2339836	2341304	+	rpp40	gene	RNase P subunit Rpp40 (predicted)	1468	NA	1539.61	-0.0272877	0.895936	851.691	0.0268034	0.945787	0.109419	0.999213	-0.216062	0.460368
SPAC6F12.02	I	1309676	1313429	+	rst2	gene	transcription factor Rst2	3753	NA	3661.05	-0.0191957	0.913582	1638.84	-0.147814	0.530292	0.0779886	0.999213	-0.17817	0.438101
SPAC6F12.03c	I	1313236	1314511	-	fsv1	gene	SNARE Fsv1	1275	NA	1323.9	0.171582	0.0905185	4237.96	-0.0988202	0.685724	0.253057	0.841475	0.301869	0.131511
SPAC6F12.04	I	1316008	1316643	+	tvp15	gene	COPI-coated vesicle associated protein (predicted)	635	NA	3315.47	0.0916692	0.343765	1778.98	0.118523	0.665401	-0.405368	0.590097	-0.94781	2.46644e-06
SPAC6F12.05c	I	1316981	1320472	-	tnr3	gene	thiamine diphosphokinase Tnr3/ Nudix hydrolase fusion protein	3491	NA	3041.89	-0.292007	9.48577e-07	1646.6	-0.675835	8.17625e-05	-0.189401	0.961938	-0.636731	0.000823581
SPAC6F12.06	I	1318942	1321136	+	SPAC6F12.06	gene	Rho GDP dissociation inhibitor Rdi1 (predicted)	2194	NA	2875.39	0.0166655	0.92315	1239.76	0.339403	0.113687	-0.49539	0.309165	0.454818	0.0304713
SPAC6F12.07	I	1321091	1322357	+	tom20	gene	mitochondrial TOM complex subunit Tom20 (predicted)	1266	NA	2608.38	-0.108128	0.24843	1964.89	-0.307474	0.132959	-0.00577732	0.999571	-0.364412	0.077101
SPAC6F12.08c	I	1321922	1324634	-	exo84	gene	exocyst complex subunit Exo84 (predicted)	2712	NA	1464.82	0.0273328	0.894602	1020.83	-0.0772528	0.787992	-0.13025	0.999213	0.224335	0.356789
SPAC6F12.09	I	1324591	1329061	+	rdp1	gene	RNA-directed RNA polymerase Rdp1	4470	NA	2571.13	0.0647558	0.632899	2001.68	0.037801	0.891441	-0.202594	0.939464	0.306458	0.125537
SPAC6F12.10c	I	1329091	1333409	-	ade3	gene	phosphoribosylformylglycinamidine synthase Ade3 (predicted)	4318	NA	17619.7	-0.186463	1.64531e-05	9673.16	-0.365706	0.0129672	0.185051	0.902408	-0.337326	0.0333415
SPAC6F12.11c	I	1333347	1335669	-	sfc1	gene	transcription factor TFIIIC complex A box associated subunit Sfc1	2322	NA	1404.13	0.030062	0.889102	898.054	0.0655328	0.833481	-0.0146077	0.999571	0.18834	0.473426
SPAC6F12.12	I	1335436	1338402	+	par2	gene	protein phosphatase regulatory subunit Par2	2966	NA	2637.22	0.0914802	0.339538	1919.05	-0.318819	0.118747	0.154565	0.990993	-0.277002	0.200681
SPAC6F12.13c	I	1338365	1339942	-	fps1	gene	geranyltranstransferase Fps1	1577	NA	10312.1	-0.110719	0.0521403	1605.62	-0.34843	0.120523	0.0202077	0.999571	-0.799203	0.00011937
SPAC6F12.14	I	1340220	1342448	+	cut23	gene	anaphase-promoting complex TPR lobe subcomplex subunit Apc8	2228	NA	948.102	0.010091	0.977562	768.161	-0.0242529	0.948341	-0.119246	0.999213	0.726091	0.00116569
SPAC6F12.15c	I	1342057	1344857	-	cut9	gene	anaphase-promoting complex TPR lobe subcomplex subunit Cut9/Apc6	2800	NA	1418.66	0.0533728	0.781472	916.067	0.0944744	0.75231	-0.0629285	0.999213	0.355209	0.13379
SPAC6F12.16c	I	1344924	1348614	-	mtr4	gene	ATP-dependent RNA helicase TRAMP complex subunit Mtr4	3690	NA	3869.77	-0.0259319	0.856571	2980.42	-0.287183	0.101482	0.0824111	0.999213	-0.822171	2.54816e-07
SPAC6F12.17	I	1348687	1351231	+	rna14	gene	mRNA cleavage and polyadenylation specificity factor complex subunit Rna14 (predicted)	2544	NA	3877.05	0.0393499	0.760447	2445.45	0.0413303	0.87562	-0.170198	0.964219	-0.206194	0.314723
SPAC6F6.01	I	2725990	2732444	+	cch1	gene	calcium channel Cch1	6454	NA	5147.03	-0.00242287	0.992461	2537.22	-0.0151164	0.957056	-0.00516437	0.999571	0.156265	0.460987
SPAC6F6.02c	I	2732373	2733967	-	pof5	gene	F-box protein Pof5	1594	NA	608.695	0.0566467	0.838605	496.026	-0.518065	0.0477122	0.315923	0.893916	0.542702	0.0385109
SPAC6F6.03c	I	2734031	2736306	-	SPAC6F6.03c	gene	ribosome export GTPase (predicted)	2275	NA	3637.26	-0.121121	0.0868754	7230.94	0.171599	0.349215	0.376973	0.345952	-0.373068	0.0225953
SPAC6F6.04c	I	2736504	2739280	-	SPAC6F6.04c	gene	transmembrane transporter (predicted)	2776	NA	670.965	0.0405379	0.890839	952.74	-0.18717	0.463101	0.0665679	0.999213	0.475388	0.0270878
SPAC6F6.05	I	2740496	2741450	+	ost2	gene	oligosaccharyltransferase epsilon subunit Ost2 (predicted)	954	NA	3618.3	0.0501793	0.65544	1309.77	0.0563478	0.847199	-0.193456	0.966681	-0.355573	0.100833
SPAC6F6.06c	I	2741001	2745312	-	rax2	gene	cell polarity factor Rax2	4311	NA	4648.03	0.0269123	0.839743	1777.88	-0.0782329	0.766037	-0.27667	0.822736	-0.266674	0.220525
SPAC6F6.07c	I	2745872	2746733	-	rps13	gene	40S ribosomal protein S13	861	NA	32910.6	-0.437732	7.80307e-33	2975.64	-0.275174	0.656681	0.607305	0.892362	-0.555886	0.315256
SPAC6F6.08c	I	2746667	2748180	-	cdc16	gene	two-component GAP Cdc16	1513	NA	598.294	-0.0206946	0.954197	617.403	0.268216	0.381309	-0.169332	0.999213	0.270573	0.382266
SPAC6F6.09	I	2748833	2749765	+	eaf6	gene	Mst2/NuA4 histone acetyltransferase complex subunit Eaf6	932	NA	562.771	0.0150805	0.967285	344.645	-0.135271	0.735307	-0.453791	0.773788	0.205361	0.583309
SPAC6F6.10c	I	2749724	2751060	-	arc2	gene	ARP2/3 actin-organizing complex subunit Arc34	1336	NA	5304.23	-0.0381182	0.724151	3223.25	-0.0386247	0.890673	-0.144104	0.993171	-0.349064	0.0769972
SPAC6F6.11c	I	2751270	2752933	-	SPAC6F6.11c	gene	pyridoxine-pyridoxal-pyridoxamine kinase (predicted)	1663	NA	1258.99	-0.102411	0.504481	1728.54	-0.0611833	0.832202	-0.0648915	0.999213	0.883909	2.3648e-06
SPAC6F6.12	I	2754502	2756380	+	SPAC6F6.12	gene	autophagy associated protein Atg24 (predicted)	1878	NA	2020.71	-0.0193709	0.918927	1099.33	-0.0433381	0.888848	0.0148171	0.999571	0.351319	0.108643
SPAC6F6.13c	I	2756318	2758924	-	SPAC6F6.13c	gene	DUF726 family protein	2606	NA	3103.28	0.0770064	0.518488	1555.71	-0.292068	0.166955	0.348645	0.653179	0.0259751	0.932592
SPAC6F6.15	I	2761907	2763604	+	ypt5	gene	GTPase Ypt5	1697	NA	4141.8	0.00855356	0.964004	654.428	0.230418	0.442791	-0.29683	0.904469	0.219407	0.472946
SPAC6F6.16c	I	2762475	2765950	-	tpz1	gene	Tppl homolog Tpz1	3475	NA	1691.98	-0.0192467	0.922336	1068.66	-0.227631	0.329869	-0.0128002	0.999571	0.169583	0.495036
SPAC6F6.17	I	2766283	2770704	+	rif1	gene	telomere length regulator protein Rif1	4421	NA	5574.66	-0.0114825	0.940533	3296.63	-0.128035	0.57886	-0.136962	0.994199	-0.168777	0.445257
SPAC6F6.19	I	2759155	2759709	-	SPAC6F6.19	gene	RNA-binding protein G-patch type	554	NA	536.365	-0.100823	0.669429	686.63	0.203863	0.509497	-0.199147	0.990426	0.369741	0.182
SPAC6G10.02c	I	3214513	3218471	-	tea3	gene	cell end marker Tea3	3958	NA	4212.73	-0.0583268	0.613569	2080.45	-0.435259	0.0146426	0.204738	0.934558	-0.127364	0.584265
SPAC6G10.03c	I	3218511	3220729	-	cld1	gene	mitochondrial cardiolipin-specific phospholipase Cld1 (predicted)	2218	NA	4151.49	0.136606	0.0328785	1848.04	0.245628	0.254411	0.0260344	0.999571	0.154438	0.523286
SPAC6G10.04c	I	3220849	3222193	-	pre5	gene	20S proteasome complex subunit alpha 6 subunit Pre5 (predicted)	1344	NA	6546.16	0.0623447	0.475079	757.546	0.192965	0.496928	-0.133991	0.999213	-0.226111	0.42365
SPAC6G10.05c	I	3222368	3226283	-	trs120	gene	TRAPP complex subunit Trs120 (predicted)	3915	NA	5371.36	-0.0239852	0.854264	2963.01	-0.157126	0.46206	-0.172901	0.960567	-0.0747607	0.75786
SPAC6G10.06	I	3226929	3228192	+	SPAC6G10.06	gene	FAD-dependent amino acid oxidase involved in late endosome to Golgi transport (predicted)	1263	NA	28.6521	-0.127877	0.927243	122.4	0.873161	0.0839797	0.413201	NA	-0.241871	0.71996
SPAC6G10.07	I	3228497	3231398	+	cbc1	gene	nuclear cap-binding complex large subunit (predicted)	2901	NA	5027.41	-0.0825898	0.315663	1707.26	-0.25536	0.244526	0.044784	0.999213	-0.380564	0.0713604
SPAC6G10.08	I	3231335	3232976	+	idp1	gene	isocitrate dehydrogenase Idp1 (predicted)	1641	NA	10990	-0.0498998	0.52269	3440.26	-0.0985494	0.649883	0.0180235	0.999571	-0.309023	0.083807
SPAC6G10.09	I	3233580	3237281	+	SPAC6G10.09	gene	alpha glucosidase I Gls1 (predicted)	3701	NA	14075.4	-0.102223	0.0818476	4684.5	-0.598969	0.000159559	-0.0791247	0.999213	-0.826143	1.00359e-06
SPAC6G10.10c	I	3236179	3237503	-	SPAC6G10.10c	gene	human hmmtag2 homolog	1324	NA	604.399	0.0636169	0.82816	444.571	0.241179	0.472247	0.427145	0.756626	-0.0550399	0.892088
SPAC6G10.11c	I	3237895	3238422	-	ubi3	gene	ribosomal-ubiquitin fusion protein Ubi3 (predicted)	527	NA	37358.6	-0.371299	2.20169e-20	2663.24	-0.410578	0.0231017	0.270944	0.800535	-0.546128	0.00289611
SPAC6G10.12c	I	3239232	3241177	-	ace2	gene	transcription factor Ace2	1945	NA	1123.34	0.0651163	0.737314	1062.15	-0.842515	0.00019559	1.43507	2.52543e-05	-2.54123	3.82554e-27
SPAC6G9.01c	I	3241118	3242432	-	SPAC6G9.01c	gene	conserved protein	1314	NA	487.667	-0.132519	0.543139	778.107	-0.432912	0.067377	-0.257615	0.934558	0.134049	0.654998
SPAC6G9.02c	I	3243108	3245369	-	nop9	gene	RNA-binding protein Nop9 (predicted)	2261	NA	2966.84	-0.164822	0.0506424	1631.81	-0.329248	0.0856248	0.0448389	0.999213	-0.606959	0.000919987
SPAC6G9.03c	I	3246185	3247774	-	mug183	gene	histone chaperone Rtt106-like (predicted)	1589	NA	599.106	0.00854221	0.985396	717.808	-0.20921	0.441232	-0.112025	0.999213	0.208382	0.442935
SPAC6G9.04	I	3247789	3252881	+	spo7	gene	sporulation protein Spo7	5092	NA	2718.38	0.0673226	0.611697	1714.41	0.134188	0.566156	0.00690129	0.999571	0.346593	0.0780289
SPAC6G9.05	I	3253202	3254430	+	pcd1	gene	coenzyme A diphosphatase (predicted)	1228	NA	799.223	-0.140015	0.430246	499.2	-0.180529	0.578599	-0.198236	0.990993	0.332198	0.24445
SPAC6G9.06c	I	3254401	3258320	-	pcp1	gene	pericentrin Pcp1	3919	NA	3255.24	-0.112462	0.240202	2561.34	-0.0740032	0.757085	-0.0876166	0.999213	0.279983	0.144083
SPAC6G9.07c	I	3258471	3259527	-	arc4	gene	ARP2/3 actin-organizing complex subunit Arc4	1056	NA	3017.43	0.025991	0.876323	1206.25	-0.106512	0.684294	0.148621	0.994199	-0.599932	0.00238782
SPAC6G9.08	I	3259564	3262222	+	ubp6	gene	ubiquitin C-terminal hydrolase Ubp6	2658	NA	3171.52	0.0065446	0.974181	1643.02	0.199434	0.351955	-0.204218	0.939469	-0.214469	0.32192
SPAC6G9.09c	I	3261416	3261954	-	rpl2401	gene	60S ribosomal protein L24 (predicted)	538	NA	10302.2	-0.551366	3.95416e-46	4753.2	-0.64291	1.70176e-05	0.0788937	0.999213	-1.3433	1.0182e-17
SPAC6G9.10c	I	3262405	3268066	-	sen1	gene	ATP-dependent 5' to 3' DNA/RNA helicase Sen1	5661	NA	4264.28	-0.0345943	0.803978	2706.56	0.104916	0.638678	-0.0786383	0.999213	-0.438216	0.0128985
SPAC6G9.11	I	3267461	3269670	+	syb1	gene	SNAP receptor synaptobrevin family	2209	NA	5257.31	-0.0173155	0.897964	2978.46	-0.246102	0.168939	-0.0838958	0.999213	-0.596906	0.000258895
SPAC6G9.12	I	3270191	3272367	+	cfr1	gene	Chs five related protein Cfr1	2176	NA	3835.51	-0.0124575	0.939176	3656.89	-0.231083	0.194618	-0.15531	0.971064	-0.290738	0.100833
SPAC6G9.13c	I	3272076	3272699	-	bqt1	gene	bouquet formation protein Bqt1	623	NA	83.7473	0.166511	0.819586	126.18	0.613825	0.203869	-0.411531	NA	0.107696	0.866803
SPAC6G9.14	I	3273940	3278265	+	SPAC6G9.14	gene	RNA-binding protein (predicted)	4325	NA	3279.52	0.00602629	0.97986	1567.32	-0.0945813	0.747519	-0.188723	0.979191	-0.335374	0.161584
SPAC6G9.15c	I	3276492	3278586	-	SPAC6G9.15c	gene	Schizosaccharomyces specific protein	2094	NA	1021.17	-0.00678422	0.985396	497.205	-0.107601	0.762823	-0.139718	0.999213	-0.0578014	0.878464
SPAC6G9.16c	I	3278837	3280232	-	xrc4	gene	XRCC4 nonhomologous end joining factor Xrc4	1395	NA	487.256	-0.0475525	0.895856	573.843	0.211929	0.515494	-0.178968	0.99556	1.2373	3.09497e-07
SPAC732.01	I	2057515	2058739	+	vma11	gene	V-type ATPase V0 proteolipid subunit (predicted)	1224	NA	2477.67	-0.00160485	0.993506	2168.5	0.0452173	0.868877	0.0480419	0.999213	-0.0960578	0.694075
SPAC732.02c	I	2059063	2060999	-	SPAC732.02c	gene	fructose-26-bisphosphate 2-phosphatase activity (predicted)	1936	NA	2739.02	0.0920541	0.311528	843.504	-0.0899488	0.758969	0.234977	0.946193	-0.641229	0.0031463
SPAC750.01	I	5555716	5556768	+	SPAC750.01	gene	aldo/keto reductase family protein	1052	NA	21.0437	1.2999	0.129025	102.204	0.336167	0.585698	0.648011	NA	-0.795299	0.150501
SPAC750.02c	I	5560189	5561901	-	SPAC750.02c	gene	transmembrane transporter (predicted)	1712	NA	0.0763964	0.325146	NA	1.91207	0.541903	NA	1.24694	NA	-0.28308	NA
SPAC750.03c	I	5562608	5563045	-	SPAC750.03c	gene	methyltransferase (predicted)	437	NA	0.47901	1.9366	NA	26.0229	0.25484	NA	0.36068	NA	-0.283092	NA
SPAC750.04c	I	5564211	5564651	-	SPAC750.04c	gene	S. pombe specific 5Tm protein family	440	NA	0.555407	2.33878	NA	2.13708	3.99952	NA	0.244659	NA	-0.283131	NA
SPAC750.05c	I	5565881	5567337	-	SPAC750.05c	gene	S. pombe specific 5Tm protein family	1456	NA	5.52287	0.858318	NA	32.5839	-0.17228	0.89107	0.342885	NA	-0.238698	0.844514
SPAC750.06c	I	5568903	5569803	-	SPAC750.06c	gene	S. pombe specific DUF999 protein family 4	900	NA	3.5355	0.539775	NA	14.4303	0.214065	NA	1.00653	NA	-0.572597	NA
SPAC750.07c	I	5575193	5575564	-	SPAC750.07c	gene	S. pombe specific protein	371	NA	0.670668	-0.106489	NA	2.10173	-1.35002	NA	-0.637563	NA	-1.605	NA
[truncated: 5,000 more rows]
