# Supplementary material for: Co-transcriptional RNA cleavage by Drosha homolog Pac1 triggers transcription termination in fission yeast
Source: Nucleic Acids Res. 2021 Aug 5;49(15):8610–24. doi: 10.1093/nar/gkab654 (PMC8421224; doi:10.1093/nar/gkab654)
Supplement: gkab654_Supplemental_Files [file gkab654_supplemental_files.zip › tableS3_strains.xlsx]

## Sheet: strains
# strains used in this study
Name	ID	Alias	Source	Genotype
Pac1-TAP	FBY2277	-	This study	h+ ade6-M216 leu1-32 ura4-D18 his3-D1 Pac1-TAP-natMX6
CTL	FBY2066	FY7128	Ding et al., 2014	h- torSE::KanMX6 fkh1::URA+ leu1-32::(nmt1-rpl13-2FKBP12-leu1+) ura4-D18 leu1-32 ade6-M210
Pac1-AA	FBY2300	-	This study	h- torSE::KanMX6 fkh1::URA+ leu1-32::(nmt1-rpl13-2FKBP12-leu1+) ura4-D18 leu1-32 ade6-M210 Pac1-FRB-GFP::natMX6
Rpa2-myc CTL	FBY2603	-	This study	h- torSE::KanMX6 fkh1::URA+ leu1-32::(nmt1-rpl13-2FKBP12-leu1+) rpa2-13myc-HphR ura4-D18 leu1-32 ade6-M210
Rpa2-myc Pac1-AA	FBY2602	-	This study	h- torSE::KanMX6 fkh1::URA+ leu1-32::(nmt1-rpl13-2FKBP12-leu1+) Pac1-FRB-GFP::natMX6 rpa2-13myc-HphR ura4-D18 leu1-32 ade6-M210
WT	FBY13	KGY461	Perreault et al., 2009	h+ S. pombe: ade6M210 leu1-32 ura4-D18 his3-D1
pac1-ts clone#1	FBY2604	-	This study	h+ S. pombe: ade6M210 leu1-32 ura4-D18 his3-D1 pac1-G1024A
pac1-ts clone#2	FBY2605	-	This study	h+ S. pombe: ade6M210 leu1-32 ura4-D18 his3-D1 pac1-G1024A
mfs2 stemdead clone#1	FBY2699	-	This study	h+ ade6M210 leu1-32 ura4-D18 his3-D1 mfs2-stemdead
mfs2 stemdead clone#2	FBY2670	-	This study	h+ ade6M210 leu1-32 ura4-D18 his3-D1 mfs2-stemdead
∆mfs2	FBY2675	-	This study	h+ ade6M210 leu1-32 ura4-D18 his3-D1 mfs2::kanR
∆SPBC530.02	FBY2676	-	This study	h+ ade6M210 leu1-32 ura4-D18 his3-D1 mfs2::kanR SPBC530.02::HphR
∆mfs2∆SPBC530.02	FBY2690	-	This study	h+ ade6M210 leu1-32 ura4-D18 his3-D1 SPBC530.02::HphR
pac1-ts-TAP clone#1	FBY2702	-	This study	h+ ade6M210 leu1-32 ura4-D18 his3-D1 mfs2-stemdead pac1-TAP-NatR
pac1-ts-TAP clone#2	FBY2702	-	This study	h+ ade6M210 leu1-32 ura4-D18 his3-D1 mfs2-stemdead pac1-TAP-NatR
WT	FBY106	-	Perreault et al., 2009	h+ ade6-M216 leu1-32 ura4-D18 his3-D1
Pnmt81-dis3	FBY721	-	Lemay et al., 2014	h? ade6? leu1-32 ura4-D18 his3-D1 p81nmt1::kanMX6-dis3
Pnmt81-dhp1	FBY1792	-	Larochelle et al., 2018	h- ade6-M210 leu1-32 ura4-D18 his3-D1 P81nmt1-dhp1::kanMX6
Pnmt81-dhp1 Pnmt81-dis3	FBY1818	-	This study	h? ade6-M? leu1-32 ura4-D18 his3-D1 P81nmt1-dhp1::kanMX6 P81nmt1-dis3::natMX6
WT	FBY2877	PN513	Calvo et al., 2012	h- leu1-32 ura4-D18
∆prr1	FBY2878	MC16	Calvo et al., 2012	h- prr1::kanMX6 leu1-32 ura4-D18
∆pap1	FBY2879	IC1	Calvo et al., 2012	h- pap1::ura4+ leu1-32 ura4-D18
∆atf1	FBY2880	IV44	This study (kind gift from E. Hidalgo)	h- atf1::natMX6 leu1-32 ura4-D18
