# Supplementary material for: Co-transcriptional RNA cleavage by Drosha homolog Pac1 triggers transcription termination in fission yeast
Source: Nucleic Acids Res. 2021 Aug 5;49(15):8610–24. doi: 10.1093/nar/gkab654 (PMC8421224; doi:10.1093/nar/gkab654)
Supplement: gkab654_Supplemental_Files [file gkab654_supplemental_files.zip › tableS4_oligo.xlsx]

## Sheet: oligos
# oligonucleotides used in this study
target	number	Orientation	Sequence	in
mfs2 #1	FB6275	F	GCGAGCGAATCGGTGTTTTCGTTC	figure 4
mfs2 #1	FB6142	R	GTTATCGAAATATATGCGAAGGAG	figure 4
mfs2 #2	FB6276	F	GCCTCTAGTGTGTATTCTAGCG	figure 4
mfs2 #2	FB6277	R	GCAAAGACCCAACACCAAACC	figure 4
mfs2 (#3)	FB6117	F	TGCAATGATTCAGGCAGCTACTC	figure 4,5
mfs2 (#3)	FB6118	R	GTAGTTAATGATGTACACCACAGTC	figure 4,5
mfs2 #4	FB6143	F	GTGTGATTATTTGTTGTTGTTGTG	figure 4
mfs2 #4	FB6278	R	GCACCAAAATTCATCTTTGCTTG	figure 4
SPBC530.02	FB6121	F	GCTGCAAGTGCTTTAGCTGC	figure 4,5
SPBC530.02	FB6122	R	ACTAGTTGCCCAATGGTCTCC	figure 4,5
rRNA 18S	FB723	F	CAGCTTGCGTTGAATACGTCCC	figure S1
rRNA 18S	FB724	R	AGCCAATCCAGAGGCCTCACTA	figure S1
rRNA 28S	FB6169	F	CCGTCTTTGGTCGATTGGAT	figure S1
rRNA 28S	FB6170	R	CGGTCTCTCGCCAATATTTAGC	figure S1
rRNA 3'ETS	FB6044	F	GTTACGATCTGCTGAGATTAAGC	figure S1
rRNA 3'ETS	FB6045	R	GAAAAATGAAAGAAATAAGATGATGGTTC	figure S1
rRNA +250	FB6035	F	CGAGCGAGTCGATTTTTT	figure S1
rRNA +250	FB6036	R	GTGTGGACTTTGAATTTATTTTTTC	figure S1
rRNA +450	FB6037	F	GTATTAGTATTAGGAATTGG	figure S1
rRNA +450	FB6038	R	TACTAGGATTTGTGCATTACC	figure S1
rRNA +650	FB6137	F	AGTGGTAAGGTAGGTCGTGA	figure S1
rRNA +650	FB6138	R	TGCACTGCGTTAAATCCCTC	figure S1
rRNA +850	FB6139	F	CACACACACACACACGCTAA	figure S1
rRNA +850	FB6140	R	ACACGCTTGGTTTGTTTGTAA	figure S1
nda2	FB202	F	GCTATGAGCCACCCCAACAC	figure S1,4,5
nda2	FB203	R	AGACCAAGCTTCAGCAATCGA	figure S1,4,5
trr1	FB1136	F	TGTTATTATTGGGTCTGGTCCCGC	figure 5
trr1	FB1137	R	GCAGCAATACCGTTGGCAAGCATA	figure 5
sno16 -55 (precursor)	FB6501	R	CCCAACAAACAACGAATGGCATCTAC	figure S3
sno16 +50 (mature)	FB6502	R	ACTCCTTCACCAGAACTACGCAG	figure S3
snr79 -25 (precursor)	FB6503	R	GAGCTATTAGCAAATTTGACATTTCTTCAG	figure S3
snr79 +50 (mature)	FB6504	R	AAATCATTGTGCCTTCACCGAACG	figure S3
snoU14 -90 (precursor)	FB6505	R	AAGTCCAATCTCCACCATAACTCG	figure S3
snoU14 +75 (mature)	FB6506	R	AAGGAAGGACTATGCACGACATCTG	figure S3
sno12 -55 (precursor)	FB6507	R	GTTGTGACGGTTTTTACCTTAGGTTAGG	figure S3
sno12 +85 (mature)	FB734	R	CCATCCTTGACCCATGGAAAAAAGTCAACG	figure S3
mfs2 stemloop T7 template		F	ACGTATAATACGACTCACTATAGGGTTCACGTTTTTCAGATGAATC	figure S6
mfs2 stemloop T7 template		R	GGTCCTCTGCTAAAAGGGTATC	figure S6
