# Supplementary material for: Co-transcriptional RNA cleavage by Drosha homolog Pac1 triggers transcription termination in fission yeast
Source: Nucleic Acids Res. 2021 Aug 5;49(15):8610–24. doi: 10.1093/nar/gkab654 (PMC8421224; doi:10.1093/nar/gkab654)
Supplement: gkab654_Supplemental_Files [file gkab654_supplemental_files.zip › tableS5_datasets.xlsx]

## Sheet: datasets
# sequencing data used in this study
library type	name	strain	IP	condition	accession	from	In
ChIP-seq	Pac1-TAP rep1	FBY2277	TAP	EMM	GSE167040	this study	Figure 1, Figure 2
ChIP-seq	PAc1-TAP rep2	FBY2277	TAP	EMM	GSE167040	this study	Figure 1, Figure 2
ChIP-seq	Pol II CTL	FBY2066	8WG16	EMM + rapamycin 2.5µg/mL 2h	GSE167040	this study	Figure 1, Figure 2
ChIP-seq	Pol II Pac1-AA	FBY2300	8WG16	EMM + rapamycin 2.5µg/mL 2h	GSE167040	this study	Figure 1, Figure 2
ChIP-seq	Dhp1-TAP	FBY1970	TAP	EMM + 60 µM of thiamine	GSE115595	Larochelle et al., 2018	Figure 2
ChIP-seq	Seb1-HTP	FBY1858	TAP	YES	E-MTAB-4827	Lemay et al., 2016	Figure 2
ChIP-seq	Pcf11-TAP	FBY1983	TAP	EMM + 60 µM of thiamine	GSE115595	Larochelle et al., 2018	Figure 2
ChIP-seq	Rna14-TAP	FBY1950	TAP	EMM + 60 µM of thiamine	GSE115595	Larochelle et al., 2018	Figure 2
ChIP-seq	Ysh1-TAP	FBY1956	TAP	EMM + 60 µM of thiamine	GSE115595	Larochelle et al., 2018	Figure 2
ChIP-seq	Rpb3-HA WT	FBY1995	HA (12CA5)	EMM + 60 µM of thiamine	GSE115595	Larochelle et al., 2018	Figure 2
ChIP-seq	Rpb3-HA Pnmt81-dhp1	FBY2016	HA (12CA5)	EMM + 60 µM of thiamine	GSE115595	Larochelle et al., 2018	Figure 2
ChIP-seq	Rpb1 WT	FBY1995	8WG16	EMM + 60 µM of thiamine	GSE115595	Larochelle et al., 2018	Figure 2
ChIP-seq	Rpb1 Pnmt81-dhp1	FBY2016	8WG16	EMM + 60 µM of thiamine	GSE115595	Larochelle et al., 2018	Figure 2
ChIP-seq	Rpb1 WT	FBY2066	8WG16	EMM + rapamycin 2.5µg/mL 4h	GSE115595	Larochelle et al., 2018	Figure S2
ChIP-seq	Rpb1 Ysh1-AA	FBY2110	8WG16	EMM + rapamycin 2.5µg/mL 4h	GSE115595	Larochelle et al., 2018	Figure S2
ChIP-seq	Rpb1 WT	FBY106	8WG16	EMM + 60 µM of thiamine	E-MTAB-2237	Lemay et al., 2014	Figure S2
ChIP-seq	Rpb1 Pnmt41-seb1	FBY915	8WG16	EMM + 60 µM of thiamine	E-MTAB-4827	Lemay et al., 2016	Figure S2
ChIP-seq	CTD Ser2-P	FBY1995	Ser2-P (ab5095)	EMM + 60 µM of thiamine	GSE115595	Larochelle et al., 2018	Figure S2
ChIP-seq	CTD Ser5-P	FBY1995	Ser5-P (ab5131)	EMM + 60 µM of thiamine	GSE115595	Larochelle et al., 2018	Figure S2
ChIP-seq	CTD Ser7-P	FBY1995	Ser7-P (4E12)	EMM + 60 µM of thiamine	GSE115595	Larochelle et al., 2018	Figure S2
ChIP-seq	CTD Tyr1-P	FBY1995	Tyr1-P (3D12)	EMM + 60 µM of thiamine	GSE115595	Larochelle et al., 2018	Figure S2
RNA-seq	Control rep1	FBY2066	NA`	EMM + rapamycin 2.5µg/mL 2h	GSE167041	this study	figure 3
RNA-seq	Control rep2	FBY2066	NA	EMM + rapamycin 2.5µg/mL 2h	GSE167041	this study	figure 3
RNA-seq	Pac1-AA rep1	FBY2300	NA	EMM + rapamycin 2.5µg/mL 2h	GSE167041	this study	figure 3
RNA-seq	Pac1-AA rep2	FBY2300	NA	EMM + rapamycin 2.5µg/mL 2h	GSE167041	this study	figure 3
RNA-seq	WT 30°C rep1	FBY13	NA`	EMM 30°C	GSE167041	this study	figure 3
RNA-seq	WT 30°C rep2	FBY13	NA	EMM 30°C	GSE167041	this study	figure 3
RNA-seq	WT 37°C rep1	FBY13	NA	EMM 37°C 2h	GSE167041	this study	figure 3
RNA-seq	WT 37°C rep2	FBY13	NA	EMM 37°C 2h	GSE167041	this study	figure 3
RNA-seq	pac1-TS 30°C rep1	FBY2604	NA`	EMM 30°C	GSE167041	this study	figure 3
RNA-seq	pac1-TS 30°C rep2	FBY2604	NA	EMM 30°C	GSE167041	this study	figure 3
RNA-seq	pac1-TS 37°C rep1	FBY2604	NA	EMM 37°C 2h	GSE167041	this study	figure 3
RNA-seq	pac1-TS 37°C rep2	FBY2604	NA	EMM 37°C 2h	GSE167041	this study	figure 3
RNA-seq	WT	FBY106	NA	EMM + 60 µM of thiamine	GSE167041	this study	figure 4
RNA-seq	Pnmt81-dis3	FBY721	NA	EMM + 60 µM of thiamine	GSE167041	this study	figure 4
RNA-seq	Pnmt81-dhp1	FBY1792	NA	EMM + 60 µM of thiamine	GSE167041	this study	figure 4
RNA-seq	Pnmt81-dhp1 Pnmt81-dis3	FBY1818	NA	EMM + 60 µM of thiamine	GSE167041	this study	figure 4
RNA-seq	Pnmt81-mtr4	FBY963	NA	EMM + 60 µM of thiamine	E-MTAB-2237	Lemay et al., 2014	figure 4
RNA-seq	WT	FBY106	NA	EMM + 60 µM of thiamine	E-MTAB-2237	Lemay et al., 2014	figure 4
